# Supplementary material for: Sustainable Sourcing of Global Agricultural Raw Materials: Assessing Gaps in Key Impact and Vulnerability Issues and Indicators
Source: PLoS One. 2015 Jun 11;10(6):e0128752. doi: 10.1371/journal.pone.0128752 (PMC4465747; doi:10.1371/journal.pone.0128752)
Supplement: S9 Dataset — (RDF) [file pone.0128752.s010.rdf]

<?xml version="1.0" encoding="utf-8"?>
<rdf:RDF
  xmlns:asi="http://asi.ice.ucdavis.edu/sustsource/schemas/sustsource.owl#"
  xmlns:rdf="http://www.w3.org/1999/02/22-rdf-syntax-ns#"
  xmlns:skos="http://www.w3.org/2004/02/skos/core#"
  xmlns:dc="http://purl.org/NET/dc_owl2dl/terms_od#"
  xmlns:rdfs="http://www.w3.org/2000/01/rdf-schema#"
>
  <asi:Indicator rdf:about="http://asi.ice.ucdavis.edu/sustsource/schemas/sustsourceindiv.rdf#ind432">
    <skos:related rdf:resource="http://asi.ice.ucdavis.edu/sustsource/schemas/sustsource.owl#Inputs"/>
    <rdfs:label>Materials used by weight or volume</rdfs:label>
    <skos:related>
      <asi:ComponentIssue rdf:about="http://asi.ice.ucdavis.edu/sustsource/schemas/sustsourceindiv.rdf#LandProductivity">
        <dc:title>Land Productivity</dc:title>
        <skos:related rdf:resource="http://asi.ice.ucdavis.edu/sustsource/schemas/sustsource.owl#Productivity"/>
        <skos:related rdf:resource="http://asi.ice.ucdavis.edu/sustsource/schemas/sustsource.owl#FoodProduction"/>
        <rdfs:label>Land Productivity</rdfs:label>
        <skos:related rdf:resource="http://asi.ice.ucdavis.edu/sustsource/schemas/sustsource.owl#LandAndSoil"/>
      </asi:ComponentIssue>
    </skos:related>
    <skos:related rdf:resource="http://asi.ice.ucdavis.edu/sustsource/schemas/sustsource.owl#WastesAndPollution"/>
    <skos:related>
      <asi:ComponentIssue rdf:about="http://asi.ice.ucdavis.edu/sustsource/schemas/sustsourceindiv.rdf#InorganicFertilizers">
        <skos:related rdf:resource="http://asi.ice.ucdavis.edu/sustsource/schemas/sustsource.owl#Technology"/>
        <rdfs:label>Inorganic Fertilizers</rdfs:label>
        <skos:related rdf:resource="http://asi.ice.ucdavis.edu/sustsource/schemas/sustsource.owl#Inputs"/>
        <skos:related rdf:resource="http://asi.ice.ucdavis.edu/sustsource/schemas/sustsource.owl#FoodProduction"/>
        <dc:title>Inorganic Fertilizers</dc:title>
      </asi:ComponentIssue>
    </skos:related>
    <skos:related>
      <asi:ComponentIssue rdf:about="http://asi.ice.ucdavis.edu/sustsource/schemas/sustsourceindiv.rdf#WastePrevention">
        <skos:related rdf:resource="http://asi.ice.ucdavis.edu/sustsource/schemas/sustsource.owl#WastesAndPollution"/>
        <skos:related rdf:resource="http://asi.ice.ucdavis.edu/sustsource/schemas/sustsource.owl#Governance"/>
        <skos:related rdf:resource="http://asi.ice.ucdavis.edu/sustsource/schemas/sustsource.owl#Institutions"/>
        <skos:related rdf:resource="http://asi.ice.ucdavis.edu/sustsource/schemas/sustsource.owl#Inputs"/>
        <skos:related rdf:resource="http://asi.ice.ucdavis.edu/sustsource/schemas/sustsource.owl#SocioculturalSystems"/>
        <skos:related rdf:resource="http://asi.ice.ucdavis.edu/sustsource/schemas/sustsource.owl#SocialStructure"/>
        <dc:title>Waste Prevention</dc:title>
        <skos:related rdf:resource="http://asi.ice.ucdavis.edu/sustsource/schemas/sustsource.owl#Water"/>
        <rdfs:label>Waste Prevention</rdfs:label>
      </asi:ComponentIssue>
    </skos:related>
    <skos:related>
      <asi:ComponentIssue rdf:about="http://asi.ice.ucdavis.edu/sustsource/schemas/sustsourceindiv.rdf#InputProductivity">
        <skos:related rdf:resource="http://asi.ice.ucdavis.edu/sustsource/schemas/sustsource.owl#Productivity"/>
        <skos:related rdf:resource="http://asi.ice.ucdavis.edu/sustsource/schemas/sustsource.owl#Inputs"/>
        <skos:related rdf:resource="http://asi.ice.ucdavis.edu/sustsource/schemas/sustsource.owl#FoodProduction"/>
        <dc:title>Input Productivity</dc:title>
        <rdfs:label>Input Productivity</rdfs:label>
        <skos:related rdf:resource="http://asi.ice.ucdavis.edu/sustsource/schemas/sustsource.owl#Technology"/>
      </asi:ComponentIssue>
    </skos:related>
    <skos:related rdf:resource="http://asi.ice.ucdavis.edu/sustsource/schemas/sustsource.owl#EcosystemServices"/>
    <skos:related>
      <asi:ComponentIssue rdf:about="http://asi.ice.ucdavis.edu/sustsource/schemas/sustsourceindiv.rdf#OrganicFertilizers">
        <skos:related rdf:resource="http://asi.ice.ucdavis.edu/sustsource/schemas/sustsource.owl#SocioculturalSystems"/>
        <dc:title>Organic Fertilizers</dc:title>
        <skos:related rdf:resource="http://asi.ice.ucdavis.edu/sustsource/schemas/sustsource.owl#Technology"/>
        <skos:related rdf:resource="http://asi.ice.ucdavis.edu/sustsource/schemas/sustsource.owl#FoodProduction"/>
        <skos:related rdf:resource="http://asi.ice.ucdavis.edu/sustsource/schemas/sustsource.owl#Inputs"/>
        <skos:related rdf:resource="http://asi.ice.ucdavis.edu/sustsource/schemas/sustsource.owl#LandAndSoil"/>
        <rdfs:label>Organic Fertilizers</rdfs:label>
      </asi:ComponentIssue>
    </skos:related>
    <skos:related rdf:resource="http://asi.ice.ucdavis.edu/sustsource/schemas/sustsource.owl#Energy"/>
    <skos:related>
      <asi:ComponentIssue rdf:about="http://asi.ice.ucdavis.edu/sustsource/schemas/sustsourceindiv.rdf#FoodWastes">
        <skos:related rdf:resource="http://asi.ice.ucdavis.edu/sustsource/schemas/sustsource.owl#FoodProduction"/>
        <skos:related rdf:resource="http://asi.ice.ucdavis.edu/sustsource/schemas/sustsource.owl#Productivity"/>
        <dc:title>Food Wastes</dc:title>
        <skos:related rdf:resource="http://asi.ice.ucdavis.edu/sustsource/schemas/sustsource.owl#Disasters"/>
        <rdfs:label>Food Wastes</rdfs:label>
      </asi:ComponentIssue>
    </skos:related>
    <dc:title>Materials used by weight or volume</dc:title>
    <dc:references>
      <dc:BibliographicResource rdf:about="http://asi.ice.ucdavis.edu/sustsource/schemas/sustsourceindiv.rdf#GRI2011">
        <dc:title>GRI G3 and G3.1 Update – Comparison Sheet</dc:title>
        <dc:date>2011</dc:date>
        <asi:citationKey>GRI2011</asi:citationKey>
        <rdfs:label>GRI G3 and G3.1 Update – Comparison Sheet</rdfs:label>
        <dc:creator>Global Reporting Initiative</dc:creator>
      </dc:BibliographicResource>
    </dc:references>
    <skos:related>
      <asi:ComponentIssue rdf:about="http://asi.ice.ucdavis.edu/sustsource/schemas/sustsourceindiv.rdf#RatesOfWasteProduction">
        <skos:related rdf:resource="http://asi.ice.ucdavis.edu/sustsource/schemas/sustsource.owl#SocioculturalSystems"/>
        <skos:related rdf:resource="http://asi.ice.ucdavis.edu/sustsource/schemas/sustsource.owl#FoodProduction"/>
        <skos:related rdf:resource="http://asi.ice.ucdavis.edu/sustsource/schemas/sustsource.owl#GeographicalDistribution"/>
        <skos:related rdf:resource="http://asi.ice.ucdavis.edu/sustsource/schemas/sustsource.owl#WastesAndPollution"/>
        <dc:title>Rates of Waste Production</dc:title>
        <skos:related rdf:resource="http://asi.ice.ucdavis.edu/sustsource/schemas/sustsource.owl#Technology"/>
        <rdfs:label>Rates of Waste Production</rdfs:label>
      </asi:ComponentIssue>
    </skos:related>
    <skos:related>
      <asi:ComponentIssue rdf:about="http://asi.ice.ucdavis.edu/sustsource/schemas/sustsourceindiv.rdf#WastepollutionPolicy">
        <dc:title>Waste/Pollution Policy</dc:title>
        <skos:related rdf:resource="http://asi.ice.ucdavis.edu/sustsource/schemas/sustsource.owl#SocialStructure"/>
        <skos:related rdf:resource="http://asi.ice.ucdavis.edu/sustsource/schemas/sustsource.owl#Governance"/>
        <skos:related rdf:resource="http://asi.ice.ucdavis.edu/sustsource/schemas/sustsource.owl#Institutions"/>
        <skos:related rdf:resource="http://asi.ice.ucdavis.edu/sustsource/schemas/sustsource.owl#WastesAndPollution"/>
        <rdfs:label>Waste/Pollution Policy</rdfs:label>
      </asi:ComponentIssue>
    </skos:related>
    <skos:related rdf:resource="http://asi.ice.ucdavis.edu/sustsource/schemas/sustsource.owl#CommonPoolResources"/>
    <skos:related rdf:resource="http://asi.ice.ucdavis.edu/sustsource/schemas/sustsource.owl#LandAndSoil"/>
    <skos:related rdf:resource="http://asi.ice.ucdavis.edu/sustsource/schemas/sustsource.owl#FoodProduction"/>
    <asi:fullyCovers>
      <asi:ComponentIssue rdf:about="http://asi.ice.ucdavis.edu/sustsource/schemas/sustsourceindiv.rdf#RawMaterials">
        <dc:title>Raw Materials</dc:title>
        <skos:related rdf:resource="http://asi.ice.ucdavis.edu/sustsource/schemas/sustsource.owl#Markets"/>
        <skos:related rdf:resource="http://asi.ice.ucdavis.edu/sustsource/schemas/sustsource.owl#EcosystemServices"/>
        <rdfs:label>Raw Materials</rdfs:label>
        <skos:related rdf:resource="http://asi.ice.ucdavis.edu/sustsource/schemas/sustsource.owl#AgriculturalSector"/>
      </asi:ComponentIssue>
    </asi:fullyCovers>
    <skos:related>
      <asi:ComponentIssue rdf:about="http://asi.ice.ucdavis.edu/sustsource/schemas/sustsourceindiv.rdf#WasteRecyclingreusing">
        <rdfs:label>Waste Recycling/Reusing</rdfs:label>
        <skos:related rdf:resource="http://asi.ice.ucdavis.edu/sustsource/schemas/sustsource.owl#SocioculturalSystems"/>
        <dc:title>Waste Recycling/Reusing</dc:title>
        <skos:related rdf:resource="http://asi.ice.ucdavis.edu/sustsource/schemas/sustsource.owl#PhysicalInfrastructure"/>
        <skos:related rdf:resource="http://asi.ice.ucdavis.edu/sustsource/schemas/sustsource.owl#WastesAndPollution"/>
        <skos:related rdf:resource="http://asi.ice.ucdavis.edu/sustsource/schemas/sustsource.owl#Technology"/>
        <skos:related rdf:resource="http://asi.ice.ucdavis.edu/sustsource/schemas/sustsource.owl#Governance"/>
        <skos:related rdf:resource="http://asi.ice.ucdavis.edu/sustsource/schemas/sustsource.owl#Institutions"/>
        <skos:related rdf:resource="http://asi.ice.ucdavis.edu/sustsource/schemas/sustsource.owl#Inputs"/>
        <skos:related rdf:resource="http://asi.ice.ucdavis.edu/sustsource/schemas/sustsource.owl#SocialStructure"/>
      </asi:ComponentIssue>
    </skos:related>
    <skos:related rdf:resource="http://asi.ice.ucdavis.edu/sustsource/schemas/sustsource.owl#Technology"/>
    <skos:related rdf:resource="http://asi.ice.ucdavis.edu/sustsource/schemas/sustsourceindiv.rdf#RawMaterials"/>
    <skos:related>
      <asi:ComponentIssue rdf:about="http://asi.ice.ucdavis.edu/sustsource/schemas/sustsourceindiv.rdf#SupplyvalueChainStructure">
        <rdfs:label>Supply/Value Chain Structure</rdfs:label>
        <skos:related rdf:resource="http://asi.ice.ucdavis.edu/sustsource/schemas/sustsource.owl#AgriculturalSector"/>
        <skos:related rdf:resource="http://asi.ice.ucdavis.edu/sustsource/schemas/sustsource.owl#Institutions"/>
        <dc:title>Supply/Value Chain Structure</dc:title>
        <skos:related rdf:resource="http://asi.ice.ucdavis.edu/sustsource/schemas/sustsource.owl#Markets"/>
      </asi:ComponentIssue>
    </skos:related>
    <skos:related>
      <asi:ComponentIssue rdf:about="http://asi.ice.ucdavis.edu/sustsource/schemas/sustsourceindiv.rdf#RemedialActionpollution">
        <skos:related rdf:resource="http://asi.ice.ucdavis.edu/sustsource/schemas/sustsource.owl#OceansAndCoasts"/>
        <rdfs:label>Remedial Action (Pollution)</rdfs:label>
        <skos:related rdf:resource="http://asi.ice.ucdavis.edu/sustsource/schemas/sustsource.owl#Water"/>
        <skos:related rdf:resource="http://asi.ice.ucdavis.edu/sustsource/schemas/sustsource.owl#LandAndSoil"/>
        <skos:related rdf:resource="http://asi.ice.ucdavis.edu/sustsource/schemas/sustsource.owl#WastesAndPollution"/>
        <skos:related rdf:resource="http://asi.ice.ucdavis.edu/sustsource/schemas/sustsource.owl#Governance"/>
        <dc:title>Remedial Action (Pollution)</dc:title>
        <skos:related rdf:resource="http://asi.ice.ucdavis.edu/sustsource/schemas/sustsource.owl#SocialStructure"/>
        <skos:related rdf:resource="http://asi.ice.ucdavis.edu/sustsource/schemas/sustsource.owl#Institutions"/>
      </asi:ComponentIssue>
    </skos:related>
    <skos:related>
      <asi:ComponentIssue rdf:about="http://asi.ice.ucdavis.edu/sustsource/schemas/sustsourceindiv.rdf#LaborProductivity">
        <skos:related rdf:resource="http://asi.ice.ucdavis.edu/sustsource/schemas/sustsource.owl#Income"/>
        <skos:related rdf:resource="http://asi.ice.ucdavis.edu/sustsource/schemas/sustsource.owl#AgriculturalSector"/>
        <skos:related rdf:resource="http://asi.ice.ucdavis.edu/sustsource/schemas/sustsource.owl#FoodProduction"/>
        <rdfs:label>Labor Productivity</rdfs:label>
        <dc:title>Labor Productivity</dc:title>
        <skos:related rdf:resource="http://asi.ice.ucdavis.edu/sustsource/schemas/sustsource.owl#SocioculturalSystems"/>
        <skos:related rdf:resource="http://asi.ice.ucdavis.edu/sustsource/schemas/sustsource.owl#Labor"/>
        <skos:related rdf:resource="http://asi.ice.ucdavis.edu/sustsource/schemas/sustsource.owl#Productivity"/>
      </asi:ComponentIssue>
    </skos:related>
    <skos:related rdf:resource="http://asi.ice.ucdavis.edu/sustsource/schemas/sustsource.owl#AirAndClimate"/>
    <skos:related>
      <asi:ComponentIssue rdf:about="http://asi.ice.ucdavis.edu/sustsource/schemas/sustsourceindiv.rdf#Pesticides">
        <skos:related rdf:resource="http://asi.ice.ucdavis.edu/sustsource/schemas/sustsource.owl#Technology"/>
        <skos:related rdf:resource="http://asi.ice.ucdavis.edu/sustsource/schemas/sustsource.owl#WastesAndPollution"/>
        <skos:related rdf:resource="http://asi.ice.ucdavis.edu/sustsource/schemas/sustsource.owl#Inputs"/>
        <skos:related rdf:resource="http://asi.ice.ucdavis.edu/sustsource/schemas/sustsource.owl#FoodProduction"/>
        <dc:title>Pesticides</dc:title>
        <rdfs:label>Pesticides</rdfs:label>
      </asi:ComponentIssue>
    </skos:related>
    <skos:related>
      <asi:ComponentIssue rdf:about="http://asi.ice.ucdavis.edu/sustsource/schemas/sustsourceindiv.rdf#PharmaceuticalProducts">
        <skos:related rdf:resource="http://asi.ice.ucdavis.edu/sustsource/schemas/sustsource.owl#Productivity"/>
        <skos:related rdf:resource="http://asi.ice.ucdavis.edu/sustsource/schemas/sustsource.owl#FoodProduction"/>
        <rdfs:label>Pharmaceutical Products</rdfs:label>
        <skos:related rdf:resource="http://asi.ice.ucdavis.edu/sustsource/schemas/sustsource.owl#Institutions"/>
        <skos:related rdf:resource="http://asi.ice.ucdavis.edu/sustsource/schemas/sustsource.owl#AgriculturalSector"/>
        <skos:related rdf:resource="http://asi.ice.ucdavis.edu/sustsource/schemas/sustsource.owl#Technology"/>
        <skos:related rdf:resource="http://asi.ice.ucdavis.edu/sustsource/schemas/sustsource.owl#Water"/>
        <skos:related rdf:resource="http://asi.ice.ucdavis.edu/sustsource/schemas/sustsource.owl#Inputs"/>
        <skos:related rdf:resource="http://asi.ice.ucdavis.edu/sustsource/schemas/sustsource.owl#PublicHealth"/>
        <skos:related rdf:resource="http://asi.ice.ucdavis.edu/sustsource/schemas/sustsource.owl#SocioculturalSystems"/>
        <dc:title>Pharmaceutical Products</dc:title>
      </asi:ComponentIssue>
    </skos:related>
  </asi:Indicator>
  <asi:Indicator rdf:about="http://asi.ice.ucdavis.edu/sustsource/schemas/sustsourceindiv.rdf#ind919">
    <dc:title>Trends in representative or key species</dc:title>
    <skos:related rdf:resource="http://asi.ice.ucdavis.edu/sustsource/schemas/sustsource.owl#Biodiversity"/>
    <skos:related>
      <asi:ComponentIssue rdf:about="http://asi.ice.ucdavis.edu/sustsource/schemas/sustsourceindiv.rdf#SpeciesThreatenedWithExtinction">
        <rdfs:label>Species Threatened with Extinction</rdfs:label>
        <skos:related rdf:resource="http://asi.ice.ucdavis.edu/sustsource/schemas/sustsource.owl#ProtectedAreas"/>
        <dc:title>Species Threatened with Extinction</dc:title>
        <skos:related rdf:resource="http://asi.ice.ucdavis.edu/sustsource/schemas/sustsource.owl#Biodiversity"/>
      </asi:ComponentIssue>
    </skos:related>
    <rdfs:label>Trends in representative or key species</rdfs:label>
    <dc:references rdf:resource="http://asi.ice.ucdavis.edu/sustsource/schemas/sustsourceindiv.rdf#MA2005"/>
    <skos:related>
      <asi:ComponentIssue rdf:about="http://asi.ice.ucdavis.edu/sustsource/schemas/sustsourceindiv.rdf#SpeciesDiversity">
        <skos:related rdf:resource="http://asi.ice.ucdavis.edu/sustsource/schemas/sustsource.owl#ProtectedAreas"/>
        <rdfs:label>Species Diversity</rdfs:label>
        <skos:related rdf:resource="http://asi.ice.ucdavis.edu/sustsource/schemas/sustsource.owl#Biodiversity"/>
        <skos:related rdf:resource="http://asi.ice.ucdavis.edu/sustsource/schemas/sustsource.owl#EcosystemServices"/>
        <dc:title>Species Diversity</dc:title>
        <skos:related rdf:resource="http://asi.ice.ucdavis.edu/sustsource/schemas/sustsource.owl#CommonPoolResources"/>
      </asi:ComponentIssue>
    </skos:related>
  </asi:Indicator>
  <dc:BibliographicResource rdf:about="http://asi.ice.ucdavis.edu/sustsource/schemas/sustsourceindiv.rdf#Vogelmann2001">
    <rdfs:label>National Land Cover Database</rdfs:label>
    <asi:citationKey>Vogelmann2001</asi:citationKey>
    <dc:creator>Vogelmann et al.</dc:creator>
    <dc:title>National Land Cover Database</dc:title>
    <dc:date>2001</dc:date>
  </dc:BibliographicResource>
  <asi:Indicator rdf:about="http://asi.ice.ucdavis.edu/sustsource/schemas/sustsourceindiv.rdf#ind1373">
    <dc:references>
      <dc:BibliographicResource rdf:about="http://asi.ice.ucdavis.edu/sustsource/schemas/sustsourceindiv.rdf#WorldBank2012">
        <dc:creator>World Bank</dc:creator>
        <dc:date>2012</dc:date>
        <dc:title>World Development Indicators</dc:title>
        <asi:citationKey>WorldBank2012</asi:citationKey>
        <rdfs:label>World Development Indicators</rdfs:label>
      </dc:BibliographicResource>
    </dc:references>
    <skos:related rdf:resource="http://asi.ice.ucdavis.edu/sustsource/schemas/sustsource.owl#ReproductiveHealth"/>
    <skos:related>
      <asi:ComponentIssue rdf:about="http://asi.ice.ucdavis.edu/sustsource/schemas/sustsourceindiv.rdf#FamilyPlanning">
        <skos:related rdf:resource="http://asi.ice.ucdavis.edu/sustsource/schemas/sustsource.owl#EducationalResources"/>
        <skos:related rdf:resource="http://asi.ice.ucdavis.edu/sustsource/schemas/sustsource.owl#Governance"/>
        <skos:related rdf:resource="http://asi.ice.ucdavis.edu/sustsource/schemas/sustsource.owl#ReproductiveHealth"/>
        <skos:related rdf:resource="http://asi.ice.ucdavis.edu/sustsource/schemas/sustsource.owl#WomenAndWages"/>
        <dc:title>Family Planning</dc:title>
        <rdfs:label>Family Planning</rdfs:label>
        <skos:related rdf:resource="http://asi.ice.ucdavis.edu/sustsource/schemas/sustsource.owl#WomensParticipation"/>
        <skos:related rdf:resource="http://asi.ice.ucdavis.edu/sustsource/schemas/sustsource.owl#SocioculturalSystems"/>
        <skos:related rdf:resource="http://asi.ice.ucdavis.edu/sustsource/schemas/sustsource.owl#Institutions"/>
        <skos:related rdf:resource="http://asi.ice.ucdavis.edu/sustsource/schemas/sustsource.owl#PublicHealth"/>
        <skos:related rdf:resource="http://asi.ice.ucdavis.edu/sustsource/schemas/sustsource.owl#SocialStructure"/>
      </asi:ComponentIssue>
    </skos:related>
    <skos:related>
      <asi:ComponentIssue rdf:about="http://asi.ice.ucdavis.edu/sustsource/schemas/sustsourceindiv.rdf#Contraception">
        <dc:title>Contraception</dc:title>
        <skos:related rdf:resource="http://asi.ice.ucdavis.edu/sustsource/schemas/sustsource.owl#SocioculturalSystems"/>
        <skos:related rdf:resource="http://asi.ice.ucdavis.edu/sustsource/schemas/sustsource.owl#ReproductiveHealth"/>
        <skos:related rdf:resource="http://asi.ice.ucdavis.edu/sustsource/schemas/sustsource.owl#PublicHealth"/>
        <rdfs:label>Contraception</rdfs:label>
      </asi:ComponentIssue>
    </skos:related>
    <rdfs:label>Contraceptive prevalence (% of women ages 15-49)</rdfs:label>
    <dc:title>Contraceptive prevalence (% of women ages 15-49)</dc:title>
    <skos:related>
      <asi:ComponentIssue rdf:about="http://asi.ice.ucdavis.edu/sustsource/schemas/sustsourceindiv.rdf#AccessToHealthcare">
        <skos:related rdf:resource="http://asi.ice.ucdavis.edu/sustsource/schemas/sustsource.owl#Governance"/>
        <dc:title>Access to Healthcare</dc:title>
        <skos:related rdf:resource="http://asi.ice.ucdavis.edu/sustsource/schemas/sustsource.owl#HumanRights"/>
        <rdfs:label>Access to Healthcare</rdfs:label>
        <skos:related rdf:resource="http://asi.ice.ucdavis.edu/sustsource/schemas/sustsource.owl#PublicHealth"/>
        <skos:related rdf:resource="http://asi.ice.ucdavis.edu/sustsource/schemas/sustsource.owl#PhysicalInfrastructure"/>
        <skos:related rdf:resource="http://asi.ice.ucdavis.edu/sustsource/schemas/sustsource.owl#ReproductiveHealth"/>
      </asi:ComponentIssue>
    </skos:related>
  </asi:Indicator>
  <asi:Indicator rdf:about="http://asi.ice.ucdavis.edu/sustsource/schemas/sustsourceindiv.rdf#ind2206">
    <skos:related>
      <asi:ComponentIssue rdf:about="http://asi.ice.ucdavis.edu/sustsource/schemas/sustsourceindiv.rdf#LaborCosts">
        <rdfs:label>Labor Costs</rdfs:label>
        <dc:title>Labor Costs</dc:title>
        <skos:related rdf:resource="http://asi.ice.ucdavis.edu/sustsource/schemas/sustsource.owl#AgriculturalSector"/>
        <skos:related rdf:resource="http://asi.ice.ucdavis.edu/sustsource/schemas/sustsource.owl#FoodProduction"/>
        <skos:related rdf:resource="http://asi.ice.ucdavis.edu/sustsource/schemas/sustsource.owl#Productivity"/>
        <skos:related rdf:resource="http://asi.ice.ucdavis.edu/sustsource/schemas/sustsource.owl#Inputs"/>
        <skos:related rdf:resource="http://asi.ice.ucdavis.edu/sustsource/schemas/sustsource.owl#Labor"/>
        <skos:related rdf:resource="http://asi.ice.ucdavis.edu/sustsource/schemas/sustsource.owl#Income"/>
      </asi:ComponentIssue>
    </skos:related>
    <skos:related>
      <asi:ComponentIssue rdf:about="http://asi.ice.ucdavis.edu/sustsource/schemas/sustsourceindiv.rdf#AgriculturalPrices">
        <skos:related rdf:resource="http://asi.ice.ucdavis.edu/sustsource/schemas/sustsource.owl#Institutions"/>
        <dc:title>Agricultural Prices</dc:title>
        <skos:related rdf:resource="http://asi.ice.ucdavis.edu/sustsource/schemas/sustsource.owl#TradePolicies"/>
        <rdfs:label>Agricultural Prices</rdfs:label>
        <skos:related rdf:resource="http://asi.ice.ucdavis.edu/sustsource/schemas/sustsource.owl#AgriculturalSector"/>
        <skos:related rdf:resource="http://asi.ice.ucdavis.edu/sustsource/schemas/sustsource.owl#Governance"/>
        <skos:related rdf:resource="http://asi.ice.ucdavis.edu/sustsource/schemas/sustsource.owl#Markets"/>
        <skos:related rdf:resource="http://asi.ice.ucdavis.edu/sustsource/schemas/sustsource.owl#SocialStructure"/>
      </asi:ComponentIssue>
    </skos:related>
    <dc:title>Labor Hours by crop (corn, cotton, rice, soybeans, wheat)</dc:title>
    <skos:related>
      <asi:ComponentIssue rdf:about="http://asi.ice.ucdavis.edu/sustsource/schemas/sustsourceindiv.rdf#MigrantLabor">
        <rdfs:label>Migrant Labor</rdfs:label>
        <skos:related rdf:resource="http://asi.ice.ucdavis.edu/sustsource/schemas/sustsource.owl#Labor"/>
        <skos:related rdf:resource="http://asi.ice.ucdavis.edu/sustsource/schemas/sustsource.owl#Inputs"/>
        <skos:related rdf:resource="http://asi.ice.ucdavis.edu/sustsource/schemas/sustsource.owl#PopulationGrowth"/>
        <dc:title>Migrant Labor</dc:title>
        <skos:related rdf:resource="http://asi.ice.ucdavis.edu/sustsource/schemas/sustsource.owl#GeographicalDistribution"/>
        <skos:related rdf:resource="http://asi.ice.ucdavis.edu/sustsource/schemas/sustsource.owl#AgriculturalSector"/>
      </asi:ComponentIssue>
    </skos:related>
    <skos:related>
      <asi:ComponentIssue rdf:about="http://asi.ice.ucdavis.edu/sustsource/schemas/sustsourceindiv.rdf#IncomeSufficiency">
        <dc:title>Income Sufficiency</dc:title>
        <skos:related rdf:resource="http://asi.ice.ucdavis.edu/sustsource/schemas/sustsource.owl#Poverty"/>
        <skos:related rdf:resource="http://asi.ice.ucdavis.edu/sustsource/schemas/sustsource.owl#WomenAndWages"/>
        <skos:related rdf:resource="http://asi.ice.ucdavis.edu/sustsource/schemas/sustsource.owl#Income"/>
        <skos:related rdf:resource="http://asi.ice.ucdavis.edu/sustsource/schemas/sustsource.owl#Labor"/>
        <rdfs:label>Income Sufficiency</rdfs:label>
      </asi:ComponentIssue>
    </skos:related>
    <skos:related>
      <asi:ComponentIssue rdf:about="http://asi.ice.ucdavis.edu/sustsource/schemas/sustsourceindiv.rdf#WorkingConditions">
        <skos:related rdf:resource="http://asi.ice.ucdavis.edu/sustsource/schemas/sustsource.owl#Productivity"/>
        <skos:related rdf:resource="http://asi.ice.ucdavis.edu/sustsource/schemas/sustsource.owl#SocioculturalSystems"/>
        <skos:related rdf:resource="http://asi.ice.ucdavis.edu/sustsource/schemas/sustsource.owl#Labor"/>
        <skos:related rdf:resource="http://asi.ice.ucdavis.edu/sustsource/schemas/sustsource.owl#SocialStructure"/>
        <skos:related rdf:resource="http://asi.ice.ucdavis.edu/sustsource/schemas/sustsource.owl#HumanMortality"/>
        <skos:related rdf:resource="http://asi.ice.ucdavis.edu/sustsource/schemas/sustsource.owl#Governance"/>
        <skos:related rdf:resource="http://asi.ice.ucdavis.edu/sustsource/schemas/sustsource.owl#PublicHealth"/>
        <skos:related rdf:resource="http://asi.ice.ucdavis.edu/sustsource/schemas/sustsource.owl#Diseases"/>
        <skos:related rdf:resource="http://asi.ice.ucdavis.edu/sustsource/schemas/sustsource.owl#Safety"/>
        <dc:title>Working Conditions</dc:title>
        <skos:related rdf:resource="http://asi.ice.ucdavis.edu/sustsource/schemas/sustsource.owl#HumanRights"/>
        <skos:related rdf:resource="http://asi.ice.ucdavis.edu/sustsource/schemas/sustsource.owl#WastesAndPollution"/>
        <rdfs:label>Working Conditions</rdfs:label>
        <skos:related rdf:resource="http://asi.ice.ucdavis.edu/sustsource/schemas/sustsource.owl#AgriculturalSector"/>
        <skos:related rdf:resource="http://asi.ice.ucdavis.edu/sustsource/schemas/sustsource.owl#Institutions"/>
      </asi:ComponentIssue>
    </skos:related>
    <skos:related>
      <asi:ComponentIssue rdf:about="http://asi.ice.ucdavis.edu/sustsource/schemas/sustsourceindiv.rdf#AgriculturalEducation">
        <skos:related rdf:resource="http://asi.ice.ucdavis.edu/sustsource/schemas/sustsource.owl#Labor"/>
        <skos:related rdf:resource="http://asi.ice.ucdavis.edu/sustsource/schemas/sustsource.owl#EducationalResources"/>
        <dc:title>Agricultural Education</dc:title>
        <rdfs:label>Agricultural Education</rdfs:label>
        <skos:related rdf:resource="http://asi.ice.ucdavis.edu/sustsource/schemas/sustsource.owl#FoodProduction"/>
        <skos:related rdf:resource="http://asi.ice.ucdavis.edu/sustsource/schemas/sustsource.owl#Institutions"/>
        <skos:related rdf:resource="http://asi.ice.ucdavis.edu/sustsource/schemas/sustsource.owl#SocioculturalSystems"/>
      </asi:ComponentIssue>
    </skos:related>
    <skos:related>
      <asi:ComponentIssue rdf:about="http://asi.ice.ucdavis.edu/sustsource/schemas/sustsourceindiv.rdf#Compensation">
        <skos:related rdf:resource="http://asi.ice.ucdavis.edu/sustsource/schemas/sustsource.owl#Income"/>
        <skos:related rdf:resource="http://asi.ice.ucdavis.edu/sustsource/schemas/sustsource.owl#Labor"/>
        <skos:related rdf:resource="http://asi.ice.ucdavis.edu/sustsource/schemas/sustsource.owl#WomenAndWages"/>
        <rdfs:label>Compensation</rdfs:label>
        <dc:title>Compensation</dc:title>
        <skos:related rdf:resource="http://asi.ice.ucdavis.edu/sustsource/schemas/sustsource.owl#HumanRights"/>
        <skos:related rdf:resource="http://asi.ice.ucdavis.edu/sustsource/schemas/sustsource.owl#Poverty"/>
      </asi:ComponentIssue>
    </skos:related>
    <skos:related rdf:resource="http://asi.ice.ucdavis.edu/sustsource/schemas/sustsourceindiv.rdf#LaborProductivity"/>
    <dc:references>
      <dc:BibliographicResource rdf:about="http://asi.ice.ucdavis.edu/sustsource/schemas/sustsourceindiv.rdf#FTMReport2012">
        <dc:creator>Field to Market (FTM)</dc:creator>
        <asi:citationKey>FTMReport2012</asi:citationKey>
        <rdfs:label>Environmental and Socioeconomic Indicators for Measuring Outcomes of On-Farm Agricultural Production in the United States</rdfs:label>
        <dc:date>2012</dc:date>
        <dc:title>Environmental and Socioeconomic Indicators for Measuring Outcomes of On-Farm Agricultural Production in the United States</dc:title>
      </dc:BibliographicResource>
    </dc:references>
    <skos:related>
      <asi:ComponentIssue rdf:about="http://asi.ice.ucdavis.edu/sustsource/schemas/sustsourceindiv.rdf#CroppingSystems">
        <skos:related rdf:resource="http://asi.ice.ucdavis.edu/sustsource/schemas/sustsource.owl#FoodProduction"/>
        <skos:related rdf:resource="http://asi.ice.ucdavis.edu/sustsource/schemas/sustsource.owl#Technology"/>
        <dc:title>Cropping Systems</dc:title>
        <skos:related rdf:resource="http://asi.ice.ucdavis.edu/sustsource/schemas/sustsource.owl#Inputs"/>
        <skos:related rdf:resource="http://asi.ice.ucdavis.edu/sustsource/schemas/sustsource.owl#Productivity"/>
        <skos:related rdf:resource="http://asi.ice.ucdavis.edu/sustsource/schemas/sustsource.owl#SocioculturalSystems"/>
        <skos:related rdf:resource="http://asi.ice.ucdavis.edu/sustsource/schemas/sustsource.owl#Labor"/>
        <skos:related rdf:resource="http://asi.ice.ucdavis.edu/sustsource/schemas/sustsource.owl#LandAndSoil"/>
        <rdfs:label>Cropping Systems</rdfs:label>
      </asi:ComponentIssue>
    </skos:related>
    <skos:related>
      <asi:ComponentIssue rdf:about="http://asi.ice.ucdavis.edu/sustsource/schemas/sustsourceindiv.rdf#AgriculturalProductivity">
        <skos:related rdf:resource="http://asi.ice.ucdavis.edu/sustsource/schemas/sustsource.owl#LandAndSoil"/>
        <dc:title>Agricultural Productivity</dc:title>
        <rdfs:label>Agricultural Productivity</rdfs:label>
        <skos:related rdf:resource="http://asi.ice.ucdavis.edu/sustsource/schemas/sustsource.owl#Labor"/>
        <skos:related rdf:resource="http://asi.ice.ucdavis.edu/sustsource/schemas/sustsource.owl#Inputs"/>
        <skos:related rdf:resource="http://asi.ice.ucdavis.edu/sustsource/schemas/sustsource.owl#Productivity"/>
        <skos:related rdf:resource="http://asi.ice.ucdavis.edu/sustsource/schemas/sustsource.owl#Technology"/>
        <skos:related rdf:resource="http://asi.ice.ucdavis.edu/sustsource/schemas/sustsource.owl#AgriculturalSector"/>
        <skos:related rdf:resource="http://asi.ice.ucdavis.edu/sustsource/schemas/sustsource.owl#FoodProduction"/>
      </asi:ComponentIssue>
    </skos:related>
    <skos:related>
      <asi:ComponentIssue rdf:about="http://asi.ice.ucdavis.edu/sustsource/schemas/sustsourceindiv.rdf#AgriculturalEmployment">
        <dc:title>Agricultural Employment</dc:title>
        <skos:related rdf:resource="http://asi.ice.ucdavis.edu/sustsource/schemas/sustsource.owl#AgriculturalSector"/>
        <skos:related rdf:resource="http://asi.ice.ucdavis.edu/sustsource/schemas/sustsource.owl#Labor"/>
        <rdfs:label>Agricultural Employment</rdfs:label>
        <skos:related rdf:resource="http://asi.ice.ucdavis.edu/sustsource/schemas/sustsource.owl#WomenAndWages"/>
        <skos:related rdf:resource="http://asi.ice.ucdavis.edu/sustsource/schemas/sustsource.owl#Income"/>
      </asi:ComponentIssue>
    </skos:related>
    <skos:related rdf:resource="http://asi.ice.ucdavis.edu/sustsource/schemas/sustsource.owl#Labor"/>
    <skos:related>
      <asi:ComponentIssue rdf:about="http://asi.ice.ucdavis.edu/sustsource/schemas/sustsourceindiv.rdf#WomenFarmers">
        <skos:related rdf:resource="http://asi.ice.ucdavis.edu/sustsource/schemas/sustsource.owl#SocialStructure"/>
        <skos:related rdf:resource="http://asi.ice.ucdavis.edu/sustsource/schemas/sustsource.owl#SocioculturalSystems"/>
        <skos:related rdf:resource="http://asi.ice.ucdavis.edu/sustsource/schemas/sustsource.owl#Labor"/>
        <dc:title>Women Farmers</dc:title>
        <skos:related rdf:resource="http://asi.ice.ucdavis.edu/sustsource/schemas/sustsource.owl#WomensParticipation"/>
        <skos:related rdf:resource="http://asi.ice.ucdavis.edu/sustsource/schemas/sustsource.owl#Safety"/>
        <rdfs:label>Women Farmers</rdfs:label>
        <skos:related rdf:resource="http://asi.ice.ucdavis.edu/sustsource/schemas/sustsource.owl#WomenAndWages"/>
        <skos:related rdf:resource="http://asi.ice.ucdavis.edu/sustsource/schemas/sustsource.owl#FoodProduction"/>
      </asi:ComponentIssue>
    </skos:related>
    <rdfs:label>Labor Hours by crop (corn, cotton, rice, soybeans, wheat)</rdfs:label>
    <skos:related>
      <asi:ComponentIssue rdf:about="http://asi.ice.ucdavis.edu/sustsource/schemas/sustsourceindiv.rdf#IncomeGeneration">
        <skos:related rdf:resource="http://asi.ice.ucdavis.edu/sustsource/schemas/sustsource.owl#Finance"/>
        <skos:related rdf:resource="http://asi.ice.ucdavis.edu/sustsource/schemas/sustsource.owl#Productivity"/>
        <dc:title>Income Generation</dc:title>
        <skos:related rdf:resource="http://asi.ice.ucdavis.edu/sustsource/schemas/sustsource.owl#Labor"/>
        <skos:related rdf:resource="http://asi.ice.ucdavis.edu/sustsource/schemas/sustsource.owl#FoodProduction"/>
        <skos:related rdf:resource="http://asi.ice.ucdavis.edu/sustsource/schemas/sustsource.owl#Income"/>
        <skos:related rdf:resource="http://asi.ice.ucdavis.edu/sustsource/schemas/sustsource.owl#WomenAndWages"/>
        <rdfs:label>Income Generation</rdfs:label>
      </asi:ComponentIssue>
    </skos:related>
    <skos:related>
      <asi:ComponentIssue rdf:about="http://asi.ice.ucdavis.edu/sustsource/schemas/sustsourceindiv.rdf#CropYield">
        <skos:related rdf:resource="http://asi.ice.ucdavis.edu/sustsource/schemas/sustsource.owl#Productivity"/>
        <dc:title>Crop Yield</dc:title>
        <skos:related rdf:resource="http://asi.ice.ucdavis.edu/sustsource/schemas/sustsource.owl#Labor"/>
        <rdfs:label>Crop Yield</rdfs:label>
        <skos:related rdf:resource="http://asi.ice.ucdavis.edu/sustsource/schemas/sustsource.owl#Water"/>
        <skos:related rdf:resource="http://asi.ice.ucdavis.edu/sustsource/schemas/sustsource.owl#LandAndSoil"/>
        <skos:related rdf:resource="http://asi.ice.ucdavis.edu/sustsource/schemas/sustsource.owl#Inputs"/>
        <skos:related rdf:resource="http://asi.ice.ucdavis.edu/sustsource/schemas/sustsource.owl#Technology"/>
        <skos:related rdf:resource="http://asi.ice.ucdavis.edu/sustsource/schemas/sustsource.owl#FoodProduction"/>
      </asi:ComponentIssue>
    </skos:related>
    <skos:related>
      <asi:ComponentIssue rdf:about="http://asi.ice.ucdavis.edu/sustsource/schemas/sustsourceindiv.rdf#AgriculturalProductionCosts">
        <skos:related rdf:resource="http://asi.ice.ucdavis.edu/sustsource/schemas/sustsource.owl#Labor"/>
        <skos:related rdf:resource="http://asi.ice.ucdavis.edu/sustsource/schemas/sustsource.owl#AgriculturalSector"/>
        <skos:related rdf:resource="http://asi.ice.ucdavis.edu/sustsource/schemas/sustsource.owl#Inputs"/>
        <skos:related rdf:resource="http://asi.ice.ucdavis.edu/sustsource/schemas/sustsource.owl#FoodProduction"/>
        <skos:related rdf:resource="http://asi.ice.ucdavis.edu/sustsource/schemas/sustsource.owl#Productivity"/>
        <dc:title>Agricultural Production Costs</dc:title>
        <rdfs:label>Agricultural Production Costs</rdfs:label>
      </asi:ComponentIssue>
    </skos:related>
    <skos:related rdf:resource="http://asi.ice.ucdavis.edu/sustsource/schemas/sustsource.owl#AgriculturalSector"/>
  </asi:Indicator>
  <asi:Indicator rdf:about="http://asi.ice.ucdavis.edu/sustsource/schemas/sustsourceindiv.rdf#ind1370">
    <skos:related rdf:resource="http://asi.ice.ucdavis.edu/sustsource/schemas/sustsource.owl#GeographicalDistribution"/>
    <dc:references rdf:resource="http://asi.ice.ucdavis.edu/sustsource/schemas/sustsourceindiv.rdf#WorldBank2012"/>
    <skos:related rdf:resource="http://asi.ice.ucdavis.edu/sustsource/schemas/sustsource.owl#PopulationStructure"/>
    <asi:fullyCovers>
      <asi:ComponentIssue rdf:about="http://asi.ice.ucdavis.edu/sustsource/schemas/sustsourceindiv.rdf#RuralPopulation">
        <skos:related rdf:resource="http://asi.ice.ucdavis.edu/sustsource/schemas/sustsource.owl#AgriculturalSector"/>
        <dc:title>Rural Population</dc:title>
        <skos:related rdf:resource="http://asi.ice.ucdavis.edu/sustsource/schemas/sustsource.owl#PopulationStructure"/>
        <skos:related rdf:resource="http://asi.ice.ucdavis.edu/sustsource/schemas/sustsource.owl#SocialStructure"/>
        <rdfs:label>Rural Population</rdfs:label>
      </asi:ComponentIssue>
    </asi:fullyCovers>
    <rdfs:label>Rural population growth (annual %)</rdfs:label>
    <skos:related rdf:resource="http://asi.ice.ucdavis.edu/sustsource/schemas/sustsource.owl#PopulationGrowth"/>
    <skos:related rdf:resource="http://asi.ice.ucdavis.edu/sustsource/schemas/sustsourceindiv.rdf#RuralPopulation"/>
    <dc:title>Rural population growth (annual %)</dc:title>
  </asi:Indicator>
  <asi:Indicator rdf:about="http://asi.ice.ucdavis.edu/sustsource/schemas/sustsourceindiv.rdf#ind2310">
    <skos:related>
      <asi:ComponentIssue rdf:about="http://asi.ice.ucdavis.edu/sustsource/schemas/sustsourceindiv.rdf#WaterQuality">
        <skos:related rdf:resource="http://asi.ice.ucdavis.edu/sustsource/schemas/sustsource.owl#EcosystemServices"/>
        <skos:related rdf:resource="http://asi.ice.ucdavis.edu/sustsource/schemas/sustsource.owl#WastesAndPollution"/>
        <skos:related rdf:resource="http://asi.ice.ucdavis.edu/sustsource/schemas/sustsource.owl#Water"/>
        <dc:title>Water Quality</dc:title>
        <rdfs:label>Water Quality</rdfs:label>
        <skos:related rdf:resource="http://asi.ice.ucdavis.edu/sustsource/schemas/sustsource.owl#CommonPoolResources"/>
        <skos:related rdf:resource="http://asi.ice.ucdavis.edu/sustsource/schemas/sustsource.owl#OceansAndCoasts"/>
        <skos:related rdf:resource="http://asi.ice.ucdavis.edu/sustsource/schemas/sustsource.owl#PublicHealth"/>
      </asi:ComponentIssue>
    </skos:related>
    <skos:related>
      <asi:ComponentIssue rdf:about="http://asi.ice.ucdavis.edu/sustsource/schemas/sustsourceindiv.rdf#OccupationalAccidents">
        <skos:related rdf:resource="http://asi.ice.ucdavis.edu/sustsource/schemas/sustsource.owl#Safety"/>
        <skos:related rdf:resource="http://asi.ice.ucdavis.edu/sustsource/schemas/sustsource.owl#HumanMortality"/>
        <rdfs:label>Occupational Accidents</rdfs:label>
        <dc:title>Occupational Accidents</dc:title>
        <skos:related rdf:resource="http://asi.ice.ucdavis.edu/sustsource/schemas/sustsource.owl#Labor"/>
        <skos:related rdf:resource="http://asi.ice.ucdavis.edu/sustsource/schemas/sustsource.owl#HumanRights"/>
      </asi:ComponentIssue>
    </skos:related>
    <skos:related>
      <asi:ComponentIssue rdf:about="http://asi.ice.ucdavis.edu/sustsource/schemas/sustsourceindiv.rdf#DisasterMitigation">
        <skos:related rdf:resource="http://asi.ice.ucdavis.edu/sustsource/schemas/sustsource.owl#Disasters"/>
        <skos:related rdf:resource="http://asi.ice.ucdavis.edu/sustsource/schemas/sustsource.owl#SocialStructure"/>
        <skos:related rdf:resource="http://asi.ice.ucdavis.edu/sustsource/schemas/sustsource.owl#EcosystemServices"/>
        <skos:related rdf:resource="http://asi.ice.ucdavis.edu/sustsource/schemas/sustsource.owl#SocioculturalSystems"/>
        <skos:related rdf:resource="http://asi.ice.ucdavis.edu/sustsource/schemas/sustsource.owl#Institutions"/>
        <skos:related rdf:resource="http://asi.ice.ucdavis.edu/sustsource/schemas/sustsource.owl#PhysicalInfrastructure"/>
        <dc:title>Disaster Mitigation</dc:title>
        <rdfs:label>Disaster Mitigation</rdfs:label>
        <skos:related rdf:resource="http://asi.ice.ucdavis.edu/sustsource/schemas/sustsource.owl#PublicHealth"/>
        <skos:related rdf:resource="http://asi.ice.ucdavis.edu/sustsource/schemas/sustsource.owl#Governance"/>
        <skos:related rdf:resource="http://asi.ice.ucdavis.edu/sustsource/schemas/sustsource.owl#Technology"/>
      </asi:ComponentIssue>
    </skos:related>
    <skos:related>
      <asi:ComponentIssue rdf:about="http://asi.ice.ucdavis.edu/sustsource/schemas/sustsourceindiv.rdf#OccupationalMortality">
        <skos:related rdf:resource="http://asi.ice.ucdavis.edu/sustsource/schemas/sustsource.owl#PublicHealth"/>
        <skos:related rdf:resource="http://asi.ice.ucdavis.edu/sustsource/schemas/sustsource.owl#Diseases"/>
        <rdfs:label>Occupational Mortality</rdfs:label>
        <skos:related rdf:resource="http://asi.ice.ucdavis.edu/sustsource/schemas/sustsource.owl#HumanMortality"/>
        <skos:related rdf:resource="http://asi.ice.ucdavis.edu/sustsource/schemas/sustsource.owl#Inputs"/>
        <skos:related rdf:resource="http://asi.ice.ucdavis.edu/sustsource/schemas/sustsource.owl#Safety"/>
        <dc:title>Occupational Mortality</dc:title>
        <skos:related rdf:resource="http://asi.ice.ucdavis.edu/sustsource/schemas/sustsource.owl#Labor"/>
      </asi:ComponentIssue>
    </skos:related>
    <skos:related>
      <asi:ComponentIssue rdf:about="http://asi.ice.ucdavis.edu/sustsource/schemas/sustsourceindiv.rdf#OccupationalSafety">
        <skos:related rdf:resource="http://asi.ice.ucdavis.edu/sustsource/schemas/sustsource.owl#Safety"/>
        <dc:title>Occupational Safety</dc:title>
        <skos:related rdf:resource="http://asi.ice.ucdavis.edu/sustsource/schemas/sustsource.owl#HumanMortality"/>
        <rdfs:label>Occupational Safety</rdfs:label>
        <skos:related rdf:resource="http://asi.ice.ucdavis.edu/sustsource/schemas/sustsource.owl#Labor"/>
        <skos:related rdf:resource="http://asi.ice.ucdavis.edu/sustsource/schemas/sustsource.owl#HumanRights"/>
      </asi:ComponentIssue>
    </skos:related>
    <skos:related>
      <asi:ComponentIssue rdf:about="http://asi.ice.ucdavis.edu/sustsource/schemas/sustsourceindiv.rdf#EnergyInfrastructure">
        <skos:related rdf:resource="http://asi.ice.ucdavis.edu/sustsource/schemas/sustsource.owl#Technology"/>
        <dc:title>Energy Infrastructure</dc:title>
        <skos:related rdf:resource="http://asi.ice.ucdavis.edu/sustsource/schemas/sustsource.owl#PhysicalInfrastructure"/>
        <skos:related rdf:resource="http://asi.ice.ucdavis.edu/sustsource/schemas/sustsource.owl#Energy"/>
        <rdfs:label>Energy Infrastructure</rdfs:label>
      </asi:ComponentIssue>
    </skos:related>
    <skos:related>
      <asi:ComponentIssue rdf:about="http://asi.ice.ucdavis.edu/sustsource/schemas/sustsourceindiv.rdf#DiseasesAndPests">
        <rdfs:label>Diseases and Pests</rdfs:label>
        <skos:related rdf:resource="http://asi.ice.ucdavis.edu/sustsource/schemas/sustsource.owl#FoodProduction"/>
        <skos:related rdf:resource="http://asi.ice.ucdavis.edu/sustsource/schemas/sustsource.owl#Diseases"/>
        <skos:related rdf:resource="http://asi.ice.ucdavis.edu/sustsource/schemas/sustsource.owl#EcosystemServices"/>
        <dc:title>Diseases and Pests</dc:title>
        <skos:related rdf:resource="http://asi.ice.ucdavis.edu/sustsource/schemas/sustsource.owl#PublicHealth"/>
        <skos:related rdf:resource="http://asi.ice.ucdavis.edu/sustsource/schemas/sustsource.owl#Biodiversity"/>
      </asi:ComponentIssue>
    </skos:related>
    <skos:related>
      <asi:ComponentIssue rdf:about="http://asi.ice.ucdavis.edu/sustsource/schemas/sustsourceindiv.rdf#NaturalDisasters">
        <skos:related rdf:resource="http://asi.ice.ucdavis.edu/sustsource/schemas/sustsource.owl#Disasters"/>
        <skos:related rdf:resource="http://asi.ice.ucdavis.edu/sustsource/schemas/sustsource.owl#Water"/>
        <skos:related rdf:resource="http://asi.ice.ucdavis.edu/sustsource/schemas/sustsource.owl#AirAndClimate"/>
        <skos:related rdf:resource="http://asi.ice.ucdavis.edu/sustsource/schemas/sustsource.owl#OceansAndCoasts"/>
        <dc:title>Natural Disasters</dc:title>
        <rdfs:label>Natural Disasters</rdfs:label>
      </asi:ComponentIssue>
    </skos:related>
    <skos:related rdf:resource="http://asi.ice.ucdavis.edu/sustsource/schemas/sustsource.owl#CommonPoolResources"/>
    <dc:title>Rating of the storage and application of dangerous substances</dc:title>
    <skos:related>
      <asi:ComponentIssue rdf:about="http://asi.ice.ucdavis.edu/sustsource/schemas/sustsourceindiv.rdf#OccupationalHealth">
        <dc:title>Occupational Health</dc:title>
        <skos:related rdf:resource="http://asi.ice.ucdavis.edu/sustsource/schemas/sustsource.owl#Labor"/>
        <skos:related rdf:resource="http://asi.ice.ucdavis.edu/sustsource/schemas/sustsource.owl#PublicHealth"/>
        <skos:related rdf:resource="http://asi.ice.ucdavis.edu/sustsource/schemas/sustsource.owl#HumanMortality"/>
        <skos:related rdf:resource="http://asi.ice.ucdavis.edu/sustsource/schemas/sustsource.owl#Safety"/>
        <rdfs:label>Occupational Health</rdfs:label>
        <skos:related rdf:resource="http://asi.ice.ucdavis.edu/sustsource/schemas/sustsource.owl#HumanRights"/>
      </asi:ComponentIssue>
    </skos:related>
    <skos:related rdf:resource="http://asi.ice.ucdavis.edu/sustsource/schemas/sustsource.owl#WastesAndPollution"/>
    <skos:related>
      <asi:ComponentIssue rdf:about="http://asi.ice.ucdavis.edu/sustsource/schemas/sustsourceindiv.rdf#Contamination">
        <rdfs:label>Contamination</rdfs:label>
        <dc:title>Contamination</dc:title>
        <skos:related rdf:resource="http://asi.ice.ucdavis.edu/sustsource/schemas/sustsource.owl#Biodiversity"/>
        <skos:related rdf:resource="http://asi.ice.ucdavis.edu/sustsource/schemas/sustsource.owl#EcosystemServices"/>
        <skos:related rdf:resource="http://asi.ice.ucdavis.edu/sustsource/schemas/sustsource.owl#Diseases"/>
        <skos:related rdf:resource="http://asi.ice.ucdavis.edu/sustsource/schemas/sustsource.owl#WastesAndPollution"/>
        <skos:related rdf:resource="http://asi.ice.ucdavis.edu/sustsource/schemas/sustsource.owl#FoodProduction"/>
        <skos:related rdf:resource="http://asi.ice.ucdavis.edu/sustsource/schemas/sustsource.owl#TradePolicies"/>
        <skos:related rdf:resource="http://asi.ice.ucdavis.edu/sustsource/schemas/sustsource.owl#PublicHealth"/>
        <skos:related rdf:resource="http://asi.ice.ucdavis.edu/sustsource/schemas/sustsource.owl#Inputs"/>
      </asi:ComponentIssue>
    </skos:related>
    <skos:related>
      <asi:ComponentIssue rdf:about="http://asi.ice.ucdavis.edu/sustsource/schemas/sustsourceindiv.rdf#TechnologyInnovation">
        <skos:related rdf:resource="http://asi.ice.ucdavis.edu/sustsource/schemas/sustsource.owl#Technology"/>
        <rdfs:label>Technology Innovation</rdfs:label>
        <skos:related rdf:resource="http://asi.ice.ucdavis.edu/sustsource/schemas/sustsource.owl#Institutions"/>
        <skos:related rdf:resource="http://asi.ice.ucdavis.edu/sustsource/schemas/sustsource.owl#SocioculturalSystems"/>
        <dc:title>Technology Innovation</dc:title>
        <skos:related rdf:resource="http://asi.ice.ucdavis.edu/sustsource/schemas/sustsource.owl#SocialStructure"/>
        <skos:related rdf:resource="http://asi.ice.ucdavis.edu/sustsource/schemas/sustsource.owl#EducationalResources"/>
        <skos:related rdf:resource="http://asi.ice.ucdavis.edu/sustsource/schemas/sustsource.owl#Finance"/>
        <skos:related rdf:resource="http://asi.ice.ucdavis.edu/sustsource/schemas/sustsource.owl#Governance"/>
      </asi:ComponentIssue>
    </skos:related>
    <skos:related rdf:resource="http://asi.ice.ucdavis.edu/sustsource/schemas/sustsourceindiv.rdf#InorganicFertilizers"/>
    <skos:related>
      <asi:ComponentIssue rdf:about="http://asi.ice.ucdavis.edu/sustsource/schemas/sustsourceindiv.rdf#MaternalMortality">
        <skos:related rdf:resource="http://asi.ice.ucdavis.edu/sustsource/schemas/sustsource.owl#Safety"/>
        <skos:related rdf:resource="http://asi.ice.ucdavis.edu/sustsource/schemas/sustsource.owl#HumanMortality"/>
        <skos:related rdf:resource="http://asi.ice.ucdavis.edu/sustsource/schemas/sustsource.owl#Diseases"/>
        <skos:related rdf:resource="http://asi.ice.ucdavis.edu/sustsource/schemas/sustsource.owl#PublicHealth"/>
        <skos:related rdf:resource="http://asi.ice.ucdavis.edu/sustsource/schemas/sustsource.owl#ReproductiveHealth"/>
        <rdfs:label>Maternal Mortality</rdfs:label>
        <dc:title>Maternal Mortality</dc:title>
      </asi:ComponentIssue>
    </skos:related>
    <skos:related>
      <asi:ComponentIssue rdf:about="http://asi.ice.ucdavis.edu/sustsource/schemas/sustsourceindiv.rdf#DiseaserelatedMortality">
        <dc:title>Disease-Related Mortality</dc:title>
        <rdfs:label>Disease-Related Mortality</rdfs:label>
        <skos:related rdf:resource="http://asi.ice.ucdavis.edu/sustsource/schemas/sustsource.owl#HumanMortality"/>
        <skos:related rdf:resource="http://asi.ice.ucdavis.edu/sustsource/schemas/sustsource.owl#Diseases"/>
        <skos:related rdf:resource="http://asi.ice.ucdavis.edu/sustsource/schemas/sustsource.owl#PublicHealth"/>
      </asi:ComponentIssue>
    </skos:related>
    <skos:related rdf:resource="http://asi.ice.ucdavis.edu/sustsource/schemas/sustsourceindiv.rdf#WorkingConditions"/>
    <skos:related>
      <asi:ComponentIssue rdf:about="http://asi.ice.ucdavis.edu/sustsource/schemas/sustsourceindiv.rdf#ManmadeDisasters">
        <rdfs:label>Manmade Disasters</rdfs:label>
        <skos:related rdf:resource="http://asi.ice.ucdavis.edu/sustsource/schemas/sustsource.owl#Disasters"/>
        <dc:title>Manmade Disasters</dc:title>
        <skos:related rdf:resource="http://asi.ice.ucdavis.edu/sustsource/schemas/sustsource.owl#WastesAndPollution"/>
        <skos:related rdf:resource="http://asi.ice.ucdavis.edu/sustsource/schemas/sustsource.owl#PublicHealth"/>
      </asi:ComponentIssue>
    </skos:related>
    <skos:related>
      <asi:ComponentIssue rdf:about="http://asi.ice.ucdavis.edu/sustsource/schemas/sustsourceindiv.rdf#PotableWater">
        <skos:related rdf:resource="http://asi.ice.ucdavis.edu/sustsource/schemas/sustsource.owl#HumanRights"/>
        <skos:related rdf:resource="http://asi.ice.ucdavis.edu/sustsource/schemas/sustsource.owl#SocialStructure"/>
        <skos:related rdf:resource="http://asi.ice.ucdavis.edu/sustsource/schemas/sustsource.owl#PhysicalInfrastructure"/>
        <skos:related rdf:resource="http://asi.ice.ucdavis.edu/sustsource/schemas/sustsource.owl#WastesAndPollution"/>
        <skos:related rdf:resource="http://asi.ice.ucdavis.edu/sustsource/schemas/sustsource.owl#Technology"/>
        <skos:related rdf:resource="http://asi.ice.ucdavis.edu/sustsource/schemas/sustsource.owl#PublicHealth"/>
        <dc:title>Potable Water</dc:title>
        <rdfs:label>Potable Water</rdfs:label>
        <skos:related rdf:resource="http://asi.ice.ucdavis.edu/sustsource/schemas/sustsource.owl#Water"/>
      </asi:ComponentIssue>
    </skos:related>
    <skos:related rdf:resource="http://asi.ice.ucdavis.edu/sustsource/schemas/sustsourceindiv.rdf#RemedialActionpollution"/>
    <skos:related>
      <asi:ComponentIssue rdf:about="http://asi.ice.ucdavis.edu/sustsource/schemas/sustsourceindiv.rdf#BirthDefects">
        <skos:related rdf:resource="http://asi.ice.ucdavis.edu/sustsource/schemas/sustsource.owl#Diseases"/>
        <skos:related rdf:resource="http://asi.ice.ucdavis.edu/sustsource/schemas/sustsource.owl#PublicHealth"/>
        <skos:related rdf:resource="http://asi.ice.ucdavis.edu/sustsource/schemas/sustsource.owl#ReproductiveHealth"/>
        <skos:related rdf:resource="http://asi.ice.ucdavis.edu/sustsource/schemas/sustsource.owl#WastesAndPollution"/>
        <dc:title>Birth Defects</dc:title>
        <rdfs:label>Birth Defects</rdfs:label>
        <skos:related rdf:resource="http://asi.ice.ucdavis.edu/sustsource/schemas/sustsource.owl#NutritionalStatus"/>
      </asi:ComponentIssue>
    </skos:related>
    <skos:related>
      <asi:ComponentIssue rdf:about="http://asi.ice.ucdavis.edu/sustsource/schemas/sustsourceindiv.rdf#DisastersEnvironmentalImpact">
        <skos:related rdf:resource="http://asi.ice.ucdavis.edu/sustsource/schemas/sustsource.owl#Water"/>
        <skos:related rdf:resource="http://asi.ice.ucdavis.edu/sustsource/schemas/sustsource.owl#LandAndSoil"/>
        <dc:title>Disasters - Environmental Impact</dc:title>
        <skos:related rdf:resource="http://asi.ice.ucdavis.edu/sustsource/schemas/sustsource.owl#Disasters"/>
        <skos:related rdf:resource="http://asi.ice.ucdavis.edu/sustsource/schemas/sustsource.owl#EcosystemServices"/>
        <skos:related rdf:resource="http://asi.ice.ucdavis.edu/sustsource/schemas/sustsource.owl#OceansAndCoasts"/>
        <rdfs:label>Disasters - Environmental Impact</rdfs:label>
        <skos:related rdf:resource="http://asi.ice.ucdavis.edu/sustsource/schemas/sustsource.owl#WastesAndPollution"/>
      </asi:ComponentIssue>
    </skos:related>
    <skos:related rdf:resource="http://asi.ice.ucdavis.edu/sustsource/schemas/sustsource.owl#HumanMortality"/>
    <skos:related>
      <asi:ComponentIssue rdf:about="http://asi.ice.ucdavis.edu/sustsource/schemas/sustsourceindiv.rdf#PrenatalCare">
        <skos:related rdf:resource="http://asi.ice.ucdavis.edu/sustsource/schemas/sustsource.owl#Governance"/>
        <skos:related rdf:resource="http://asi.ice.ucdavis.edu/sustsource/schemas/sustsource.owl#ReproductiveHealth"/>
        <skos:related rdf:resource="http://asi.ice.ucdavis.edu/sustsource/schemas/sustsource.owl#PublicHealth"/>
        <dc:title>Prenatal Care</dc:title>
        <rdfs:label>Prenatal Care</rdfs:label>
        <skos:related rdf:resource="http://asi.ice.ucdavis.edu/sustsource/schemas/sustsource.owl#SocialStructure"/>
        <skos:related rdf:resource="http://asi.ice.ucdavis.edu/sustsource/schemas/sustsource.owl#PhysicalInfrastructure"/>
        <skos:related rdf:resource="http://asi.ice.ucdavis.edu/sustsource/schemas/sustsource.owl#HumanRights"/>
      </asi:ComponentIssue>
    </skos:related>
    <skos:related rdf:resource="http://asi.ice.ucdavis.edu/sustsource/schemas/sustsource.owl#PublicHealth"/>
    <rdfs:label>Rating of storage and application of dangerous substances</rdfs:label>
    <skos:related rdf:resource="http://asi.ice.ucdavis.edu/sustsource/schemas/sustsourceindiv.rdf#WastepollutionPolicy"/>
    <skos:related rdf:resource="http://asi.ice.ucdavis.edu/sustsource/schemas/sustsource.owl#OceansAndCoasts"/>
    <skos:related>
      <asi:ComponentIssue rdf:about="http://asi.ice.ucdavis.edu/sustsource/schemas/sustsourceindiv.rdf#GroundwaterContamination">
        <rdfs:label>Groundwater Contamination</rdfs:label>
        <skos:related rdf:resource="http://asi.ice.ucdavis.edu/sustsource/schemas/sustsource.owl#Water"/>
        <skos:related rdf:resource="http://asi.ice.ucdavis.edu/sustsource/schemas/sustsource.owl#WastesAndPollution"/>
        <dc:title>Groundwater Contamination</dc:title>
      </asi:ComponentIssue>
    </skos:related>
    <skos:related>
      <asi:ComponentIssue rdf:about="http://asi.ice.ucdavis.edu/sustsource/schemas/sustsourceindiv.rdf#MaternalHealthServices">
        <dc:title>Maternal Health Services</dc:title>
        <rdfs:label>Maternal Health Services</rdfs:label>
        <skos:related rdf:resource="http://asi.ice.ucdavis.edu/sustsource/schemas/sustsource.owl#SocialStructure"/>
        <skos:related rdf:resource="http://asi.ice.ucdavis.edu/sustsource/schemas/sustsource.owl#PhysicalInfrastructure"/>
        <skos:related rdf:resource="http://asi.ice.ucdavis.edu/sustsource/schemas/sustsource.owl#PublicHealth"/>
        <skos:related rdf:resource="http://asi.ice.ucdavis.edu/sustsource/schemas/sustsource.owl#ReproductiveHealth"/>
        <skos:related rdf:resource="http://asi.ice.ucdavis.edu/sustsource/schemas/sustsource.owl#Governance"/>
        <skos:related rdf:resource="http://asi.ice.ucdavis.edu/sustsource/schemas/sustsource.owl#HumanRights"/>
      </asi:ComponentIssue>
    </skos:related>
    <skos:related>
      <asi:ComponentIssue rdf:about="http://asi.ice.ucdavis.edu/sustsource/schemas/sustsourceindiv.rdf#OccupationalDiseases">
        <skos:related rdf:resource="http://asi.ice.ucdavis.edu/sustsource/schemas/sustsource.owl#Diseases"/>
        <skos:related rdf:resource="http://asi.ice.ucdavis.edu/sustsource/schemas/sustsource.owl#Safety"/>
        <skos:related rdf:resource="http://asi.ice.ucdavis.edu/sustsource/schemas/sustsource.owl#Labor"/>
        <dc:title>Occupational Diseases</dc:title>
        <rdfs:label>Occupational Diseases</rdfs:label>
      </asi:ComponentIssue>
    </skos:related>
    <skos:related>
      <asi:ComponentIssue rdf:about="http://asi.ice.ucdavis.edu/sustsource/schemas/sustsourceindiv.rdf#PublicHealthInitiatives">
        <skos:related rdf:resource="http://asi.ice.ucdavis.edu/sustsource/schemas/sustsource.owl#PublicHealth"/>
        <skos:related rdf:resource="http://asi.ice.ucdavis.edu/sustsource/schemas/sustsource.owl#Governance"/>
        <skos:related rdf:resource="http://asi.ice.ucdavis.edu/sustsource/schemas/sustsource.owl#Institutions"/>
        <dc:title>Public Health Initiatives</dc:title>
        <rdfs:label>Public Health Initiatives</rdfs:label>
        <skos:related rdf:resource="http://asi.ice.ucdavis.edu/sustsource/schemas/sustsource.owl#SocialStructure"/>
      </asi:ComponentIssue>
    </skos:related>
    <skos:related>
      <asi:ComponentIssue rdf:about="http://asi.ice.ucdavis.edu/sustsource/schemas/sustsourceindiv.rdf#HumanExposure">
        <skos:related rdf:resource="http://asi.ice.ucdavis.edu/sustsource/schemas/sustsource.owl#WastesAndPollution"/>
        <dc:title>Human Exposure</dc:title>
        <skos:related rdf:resource="http://asi.ice.ucdavis.edu/sustsource/schemas/sustsource.owl#Safety"/>
        <skos:related rdf:resource="http://asi.ice.ucdavis.edu/sustsource/schemas/sustsource.owl#PublicHealth"/>
        <rdfs:label>Human Exposure</rdfs:label>
        <skos:related rdf:resource="http://asi.ice.ucdavis.edu/sustsource/schemas/sustsource.owl#Disasters"/>
      </asi:ComponentIssue>
    </skos:related>
    <skos:related rdf:resource="http://asi.ice.ucdavis.edu/sustsource/schemas/sustsource.owl#Disasters"/>
    <skos:related>
      <asi:ComponentIssue rdf:about="http://asi.ice.ucdavis.edu/sustsource/schemas/sustsourceindiv.rdf#DiseaseIncidenceNoncommunicable">
        <rdfs:label>Disease Incidence - Noncommunicable</rdfs:label>
        <skos:related rdf:resource="http://asi.ice.ucdavis.edu/sustsource/schemas/sustsource.owl#PublicHealth"/>
        <dc:title>Disease Incidence - Noncommunicable</dc:title>
        <skos:related rdf:resource="http://asi.ice.ucdavis.edu/sustsource/schemas/sustsource.owl#Diseases"/>
        <skos:related rdf:resource="http://asi.ice.ucdavis.edu/sustsource/schemas/sustsource.owl#HumanMortality"/>
      </asi:ComponentIssue>
    </skos:related>
    <skos:related>
      <asi:ComponentIssue rdf:about="http://asi.ice.ucdavis.edu/sustsource/schemas/sustsourceindiv.rdf#SoilChemistry">
        <dc:title>Soil Chemistry</dc:title>
        <rdfs:label>Soil Chemistry</rdfs:label>
        <skos:related rdf:resource="http://asi.ice.ucdavis.edu/sustsource/schemas/sustsource.owl#Water"/>
        <skos:related rdf:resource="http://asi.ice.ucdavis.edu/sustsource/schemas/sustsource.owl#Inputs"/>
        <skos:related rdf:resource="http://asi.ice.ucdavis.edu/sustsource/schemas/sustsource.owl#LandAndSoil"/>
      </asi:ComponentIssue>
    </skos:related>
    <skos:related rdf:resource="http://asi.ice.ucdavis.edu/sustsource/schemas/sustsourceindiv.rdf#Pesticides"/>
    <skos:related>
      <asi:ComponentIssue rdf:about="http://asi.ice.ucdavis.edu/sustsource/schemas/sustsourceindiv.rdf#DisastersHealthImpact">
        <skos:related rdf:resource="http://asi.ice.ucdavis.edu/sustsource/schemas/sustsource.owl#Disasters"/>
        <skos:related rdf:resource="http://asi.ice.ucdavis.edu/sustsource/schemas/sustsource.owl#PublicHealth"/>
        <dc:title>Disasters - Health Impact</dc:title>
        <rdfs:label>Disasters - Health Impact</rdfs:label>
      </asi:ComponentIssue>
    </skos:related>
    <skos:related>
      <asi:ComponentIssue rdf:about="http://asi.ice.ucdavis.edu/sustsource/schemas/sustsourceindiv.rdf#HealthCareInfrastructure">
        <dc:title>Health Care Infrastructure</dc:title>
        <skos:related rdf:resource="http://asi.ice.ucdavis.edu/sustsource/schemas/sustsource.owl#Diseases"/>
        <skos:related rdf:resource="http://asi.ice.ucdavis.edu/sustsource/schemas/sustsource.owl#ReproductiveHealth"/>
        <rdfs:label>Health Care Infrastructure</rdfs:label>
        <skos:related rdf:resource="http://asi.ice.ucdavis.edu/sustsource/schemas/sustsource.owl#PublicHealth"/>
        <skos:related rdf:resource="http://asi.ice.ucdavis.edu/sustsource/schemas/sustsource.owl#PhysicalInfrastructure"/>
      </asi:ComponentIssue>
    </skos:related>
    <skos:related>
      <asi:ComponentIssue rdf:about="http://asi.ice.ucdavis.edu/sustsource/schemas/sustsourceindiv.rdf#PollutionPrevention">
        <skos:related rdf:resource="http://asi.ice.ucdavis.edu/sustsource/schemas/sustsource.owl#SocioculturalSystems"/>
        <dc:title>Pollution Prevention</dc:title>
        <skos:related rdf:resource="http://asi.ice.ucdavis.edu/sustsource/schemas/sustsource.owl#SocialStructure"/>
        <skos:related rdf:resource="http://asi.ice.ucdavis.edu/sustsource/schemas/sustsource.owl#AirAndClimate"/>
        <skos:related rdf:resource="http://asi.ice.ucdavis.edu/sustsource/schemas/sustsource.owl#Institutions"/>
        <skos:related rdf:resource="http://asi.ice.ucdavis.edu/sustsource/schemas/sustsource.owl#Governance"/>
        <skos:related rdf:resource="http://asi.ice.ucdavis.edu/sustsource/schemas/sustsource.owl#Inputs"/>
        <skos:related rdf:resource="http://asi.ice.ucdavis.edu/sustsource/schemas/sustsource.owl#Water"/>
        <rdfs:label>Pollution Prevention</rdfs:label>
        <skos:related rdf:resource="http://asi.ice.ucdavis.edu/sustsource/schemas/sustsource.owl#WastesAndPollution"/>
      </asi:ComponentIssue>
    </skos:related>
    <skos:related>
      <asi:ComponentIssue rdf:about="http://asi.ice.ucdavis.edu/sustsource/schemas/sustsourceindiv.rdf#DisastersHumanAndSocialImpact">
        <skos:related rdf:resource="http://asi.ice.ucdavis.edu/sustsource/schemas/sustsource.owl#Disasters"/>
        <dc:title>Disasters - Human and Social Impact</dc:title>
        <rdfs:label>Disasters - Human and Social Impact</rdfs:label>
      </asi:ComponentIssue>
    </skos:related>
    <skos:related>
      <asi:ComponentIssue rdf:about="http://asi.ice.ucdavis.edu/sustsource/schemas/sustsourceindiv.rdf#AirQuality">
        <skos:related rdf:resource="http://asi.ice.ucdavis.edu/sustsource/schemas/sustsource.owl#PublicHealth"/>
        <skos:related rdf:resource="http://asi.ice.ucdavis.edu/sustsource/schemas/sustsource.owl#WastesAndPollution"/>
        <dc:title>Air Quality</dc:title>
        <skos:related rdf:resource="http://asi.ice.ucdavis.edu/sustsource/schemas/sustsource.owl#Safety"/>
        <rdfs:label>Air Quality</rdfs:label>
        <skos:related rdf:resource="http://asi.ice.ucdavis.edu/sustsource/schemas/sustsource.owl#Diseases"/>
        <skos:related rdf:resource="http://asi.ice.ucdavis.edu/sustsource/schemas/sustsource.owl#Inputs"/>
        <skos:related rdf:resource="http://asi.ice.ucdavis.edu/sustsource/schemas/sustsource.owl#FoodProduction"/>
        <skos:related rdf:resource="http://asi.ice.ucdavis.edu/sustsource/schemas/sustsource.owl#AirAndClimate"/>
        <skos:related rdf:resource="http://asi.ice.ucdavis.edu/sustsource/schemas/sustsource.owl#EcosystemServices"/>
        <skos:related rdf:resource="http://asi.ice.ucdavis.edu/sustsource/schemas/sustsource.owl#CommonPoolResources"/>
      </asi:ComponentIssue>
    </skos:related>
    <skos:related rdf:resource="http://asi.ice.ucdavis.edu/sustsource/schemas/sustsource.owl#Technology"/>
    <skos:related>
      <asi:ComponentIssue rdf:about="http://asi.ice.ucdavis.edu/sustsource/schemas/sustsourceindiv.rdf#DisasterPreparedness">
        <rdfs:label>Disaster Preparedness</rdfs:label>
        <skos:related rdf:resource="http://asi.ice.ucdavis.edu/sustsource/schemas/sustsource.owl#PhysicalInfrastructure"/>
        <skos:related rdf:resource="http://asi.ice.ucdavis.edu/sustsource/schemas/sustsource.owl#Governance"/>
        <dc:title>Disaster Preparedness</dc:title>
        <skos:related rdf:resource="http://asi.ice.ucdavis.edu/sustsource/schemas/sustsource.owl#Institutions"/>
        <skos:related rdf:resource="http://asi.ice.ucdavis.edu/sustsource/schemas/sustsource.owl#EducationalResources"/>
        <skos:related rdf:resource="http://asi.ice.ucdavis.edu/sustsource/schemas/sustsource.owl#SocialStructure"/>
        <skos:related rdf:resource="http://asi.ice.ucdavis.edu/sustsource/schemas/sustsource.owl#SocioculturalSystems"/>
        <skos:related rdf:resource="http://asi.ice.ucdavis.edu/sustsource/schemas/sustsource.owl#Disasters"/>
      </asi:ComponentIssue>
    </skos:related>
    <skos:related>
      <asi:ComponentIssue rdf:about="http://asi.ice.ucdavis.edu/sustsource/schemas/sustsourceindiv.rdf#EcosystemManagement">
        <dc:title>Ecosystem Management</dc:title>
        <skos:related rdf:resource="http://asi.ice.ucdavis.edu/sustsource/schemas/sustsource.owl#Biodiversity"/>
        <rdfs:label>Ecosystem Management</rdfs:label>
        <skos:related rdf:resource="http://asi.ice.ucdavis.edu/sustsource/schemas/sustsource.owl#OceansAndCoasts"/>
        <skos:related rdf:resource="http://asi.ice.ucdavis.edu/sustsource/schemas/sustsource.owl#Deforestation"/>
        <skos:related rdf:resource="http://asi.ice.ucdavis.edu/sustsource/schemas/sustsource.owl#CommonPoolResources"/>
        <skos:related rdf:resource="http://asi.ice.ucdavis.edu/sustsource/schemas/sustsource.owl#SocialStructure"/>
        <skos:related rdf:resource="http://asi.ice.ucdavis.edu/sustsource/schemas/sustsource.owl#EcosystemServices"/>
        <skos:related rdf:resource="http://asi.ice.ucdavis.edu/sustsource/schemas/sustsource.owl#LandAndSoil"/>
        <skos:related rdf:resource="http://asi.ice.ucdavis.edu/sustsource/schemas/sustsource.owl#Institutions"/>
        <skos:related rdf:resource="http://asi.ice.ucdavis.edu/sustsource/schemas/sustsource.owl#ProtectedAreas"/>
        <skos:related rdf:resource="http://asi.ice.ucdavis.edu/sustsource/schemas/sustsource.owl#Governance"/>
      </asi:ComponentIssue>
    </skos:related>
    <skos:related rdf:resource="http://asi.ice.ucdavis.edu/sustsource/schemas/sustsource.owl#Inputs"/>
    <skos:related>
      <asi:ComponentIssue rdf:about="http://asi.ice.ucdavis.edu/sustsource/schemas/sustsourceindiv.rdf#AirPollution">
        <skos:related rdf:resource="http://asi.ice.ucdavis.edu/sustsource/schemas/sustsource.owl#Inputs"/>
        <skos:related rdf:resource="http://asi.ice.ucdavis.edu/sustsource/schemas/sustsource.owl#FoodProduction"/>
        <skos:related rdf:resource="http://asi.ice.ucdavis.edu/sustsource/schemas/sustsource.owl#Institutions"/>
        <dc:title>Air Pollution</dc:title>
        <skos:related rdf:resource="http://asi.ice.ucdavis.edu/sustsource/schemas/sustsource.owl#Energy"/>
        <skos:related rdf:resource="http://asi.ice.ucdavis.edu/sustsource/schemas/sustsource.owl#Technology"/>
        <skos:related rdf:resource="http://asi.ice.ucdavis.edu/sustsource/schemas/sustsource.owl#AgriculturalSector"/>
        <skos:related rdf:resource="http://asi.ice.ucdavis.edu/sustsource/schemas/sustsource.owl#AirAndClimate"/>
        <rdfs:label>Air Pollution</rdfs:label>
        <skos:related rdf:resource="http://asi.ice.ucdavis.edu/sustsource/schemas/sustsource.owl#PublicHealth"/>
        <skos:related rdf:resource="http://asi.ice.ucdavis.edu/sustsource/schemas/sustsource.owl#PhysicalInfrastructure"/>
        <skos:related rdf:resource="http://asi.ice.ucdavis.edu/sustsource/schemas/sustsource.owl#WastesAndPollution"/>
        <skos:related rdf:resource="http://asi.ice.ucdavis.edu/sustsource/schemas/sustsource.owl#Safety"/>
        <skos:related rdf:resource="http://asi.ice.ucdavis.edu/sustsource/schemas/sustsource.owl#Governance"/>
        <skos:related rdf:resource="http://asi.ice.ucdavis.edu/sustsource/schemas/sustsource.owl#Diseases"/>
        <skos:related rdf:resource="http://asi.ice.ucdavis.edu/sustsource/schemas/sustsource.owl#EcosystemServices"/>
      </asi:ComponentIssue>
    </skos:related>
    <skos:related>
      <asi:ComponentIssue rdf:about="http://asi.ice.ucdavis.edu/sustsource/schemas/sustsourceindiv.rdf#TechnologicalExpertise">
        <rdfs:label>Technological Expertise</rdfs:label>
        <skos:related rdf:resource="http://asi.ice.ucdavis.edu/sustsource/schemas/sustsource.owl#Technology"/>
        <dc:title>Technological Expertise</dc:title>
        <skos:related rdf:resource="http://asi.ice.ucdavis.edu/sustsource/schemas/sustsource.owl#Literacy"/>
        <skos:related rdf:resource="http://asi.ice.ucdavis.edu/sustsource/schemas/sustsource.owl#EducationalResources"/>
      </asi:ComponentIssue>
    </skos:related>
    <skos:related rdf:resource="http://asi.ice.ucdavis.edu/sustsource/schemas/sustsourceindiv.rdf#PharmaceuticalProducts"/>
    <skos:related>
      <asi:ComponentIssue rdf:about="http://asi.ice.ucdavis.edu/sustsource/schemas/sustsourceindiv.rdf#Insurance">
        <skos:related rdf:resource="http://asi.ice.ucdavis.edu/sustsource/schemas/sustsource.owl#Finance"/>
        <dc:title>Insurance</dc:title>
        <skos:related rdf:resource="http://asi.ice.ucdavis.edu/sustsource/schemas/sustsource.owl#Disasters"/>
        <rdfs:label>Insurance</rdfs:label>
        <skos:related rdf:resource="http://asi.ice.ucdavis.edu/sustsource/schemas/sustsource.owl#Institutions"/>
      </asi:ComponentIssue>
    </skos:related>
    <skos:related>
      <asi:ComponentIssue rdf:about="http://asi.ice.ucdavis.edu/sustsource/schemas/sustsourceindiv.rdf#EnergyProduction">
        <rdfs:label>Energy Production</rdfs:label>
        <skos:related rdf:resource="http://asi.ice.ucdavis.edu/sustsource/schemas/sustsource.owl#Markets"/>
        <dc:title>Energy Production</dc:title>
        <skos:related rdf:resource="http://asi.ice.ucdavis.edu/sustsource/schemas/sustsource.owl#PhysicalInfrastructure"/>
        <skos:related rdf:resource="http://asi.ice.ucdavis.edu/sustsource/schemas/sustsource.owl#Energy"/>
        <skos:related rdf:resource="http://asi.ice.ucdavis.edu/sustsource/schemas/sustsource.owl#Technology"/>
        <skos:related rdf:resource="http://asi.ice.ucdavis.edu/sustsource/schemas/sustsource.owl#Finance"/>
      </asi:ComponentIssue>
    </skos:related>
    <skos:related>
      <asi:ComponentIssue rdf:about="http://asi.ice.ucdavis.edu/sustsource/schemas/sustsourceindiv.rdf#SoilPollution">
        <skos:related rdf:resource="http://asi.ice.ucdavis.edu/sustsource/schemas/sustsource.owl#WastesAndPollution"/>
        <dc:title>Soil Pollution</dc:title>
        <skos:related rdf:resource="http://asi.ice.ucdavis.edu/sustsource/schemas/sustsource.owl#Inputs"/>
        <skos:related rdf:resource="http://asi.ice.ucdavis.edu/sustsource/schemas/sustsource.owl#LandAndSoil"/>
        <rdfs:label>Soil Pollution</rdfs:label>
      </asi:ComponentIssue>
    </skos:related>
    <skos:related>
      <asi:ComponentIssue rdf:about="http://asi.ice.ucdavis.edu/sustsource/schemas/sustsourceindiv.rdf#HazardousWastesmanagement">
        <skos:related rdf:resource="http://asi.ice.ucdavis.edu/sustsource/schemas/sustsource.owl#WastesAndPollution"/>
        <skos:related rdf:resource="http://asi.ice.ucdavis.edu/sustsource/schemas/sustsource.owl#Technology"/>
        <dc:title>Hazardous Wastes--Management</dc:title>
        <skos:related rdf:resource="http://asi.ice.ucdavis.edu/sustsource/schemas/sustsource.owl#SocialStructure"/>
        <skos:related rdf:resource="http://asi.ice.ucdavis.edu/sustsource/schemas/sustsource.owl#Institutions"/>
        <skos:related rdf:resource="http://asi.ice.ucdavis.edu/sustsource/schemas/sustsource.owl#PhysicalInfrastructure"/>
        <skos:related rdf:resource="http://asi.ice.ucdavis.edu/sustsource/schemas/sustsource.owl#PublicHealth"/>
        <skos:related rdf:resource="http://asi.ice.ucdavis.edu/sustsource/schemas/sustsource.owl#Governance"/>
        <skos:related rdf:resource="http://asi.ice.ucdavis.edu/sustsource/schemas/sustsource.owl#Safety"/>
        <skos:related rdf:resource="http://asi.ice.ucdavis.edu/sustsource/schemas/sustsource.owl#Disasters"/>
        <rdfs:label>Hazardous Wastes--Management</rdfs:label>
      </asi:ComponentIssue>
    </skos:related>
    <skos:related rdf:resource="http://asi.ice.ucdavis.edu/sustsource/schemas/sustsource.owl#Water"/>
    <skos:related rdf:resource="http://asi.ice.ucdavis.edu/sustsource/schemas/sustsource.owl#PhysicalInfrastructure"/>
    <skos:related>
      <asi:ComponentIssue rdf:about="http://asi.ice.ucdavis.edu/sustsource/schemas/sustsourceindiv.rdf#ChildMortality">
        <rdfs:label>Child Mortality</rdfs:label>
        <skos:related rdf:resource="http://asi.ice.ucdavis.edu/sustsource/schemas/sustsource.owl#Diseases"/>
        <dc:title>Child Mortality</dc:title>
        <skos:related rdf:resource="http://asi.ice.ucdavis.edu/sustsource/schemas/sustsource.owl#ReproductiveHealth"/>
        <skos:related rdf:resource="http://asi.ice.ucdavis.edu/sustsource/schemas/sustsource.owl#PublicHealth"/>
        <skos:related rdf:resource="http://asi.ice.ucdavis.edu/sustsource/schemas/sustsource.owl#HumanMortality"/>
      </asi:ComponentIssue>
    </skos:related>
    <skos:related rdf:resource="http://asi.ice.ucdavis.edu/sustsource/schemas/sustsource.owl#Diseases"/>
    <skos:related rdf:resource="http://asi.ice.ucdavis.edu/sustsource/schemas/sustsource.owl#LandAndSoil"/>
    <skos:related>
      <asi:ComponentIssue rdf:about="http://asi.ice.ucdavis.edu/sustsource/schemas/sustsourceindiv.rdf#EcosystemHealth">
        <skos:related rdf:resource="http://asi.ice.ucdavis.edu/sustsource/schemas/sustsource.owl#Water"/>
        <skos:related rdf:resource="http://asi.ice.ucdavis.edu/sustsource/schemas/sustsource.owl#LandAndSoil"/>
        <rdfs:label>Ecosystem Health</rdfs:label>
        <skos:related rdf:resource="http://asi.ice.ucdavis.edu/sustsource/schemas/sustsource.owl#Deforestation"/>
        <skos:related rdf:resource="http://asi.ice.ucdavis.edu/sustsource/schemas/sustsource.owl#EcosystemServices"/>
        <skos:related rdf:resource="http://asi.ice.ucdavis.edu/sustsource/schemas/sustsource.owl#OceansAndCoasts"/>
        <skos:related rdf:resource="http://asi.ice.ucdavis.edu/sustsource/schemas/sustsource.owl#Biodiversity"/>
        <dc:title>Ecosystem Health</dc:title>
        <skos:related rdf:resource="http://asi.ice.ucdavis.edu/sustsource/schemas/sustsource.owl#ProtectedAreas"/>
        <skos:related rdf:resource="http://asi.ice.ucdavis.edu/sustsource/schemas/sustsource.owl#WastesAndPollution"/>
      </asi:ComponentIssue>
    </skos:related>
    <skos:related>
      <asi:ComponentIssue rdf:about="http://asi.ice.ucdavis.edu/sustsource/schemas/sustsourceindiv.rdf#EnforcementOfLawsAndRegulations">
        <skos:related rdf:resource="http://asi.ice.ucdavis.edu/sustsource/schemas/sustsource.owl#Markets"/>
        <rdfs:label>Enforcement of Laws and Regulations</rdfs:label>
        <dc:title>Enforcement of Laws and Regulations</dc:title>
        <skos:related rdf:resource="http://asi.ice.ucdavis.edu/sustsource/schemas/sustsource.owl#SocialStructure"/>
        <skos:related rdf:resource="http://asi.ice.ucdavis.edu/sustsource/schemas/sustsource.owl#SocioculturalSystems"/>
        <skos:related rdf:resource="http://asi.ice.ucdavis.edu/sustsource/schemas/sustsource.owl#Institutions"/>
        <skos:related rdf:resource="http://asi.ice.ucdavis.edu/sustsource/schemas/sustsource.owl#Governance"/>
      </asi:ComponentIssue>
    </skos:related>
    <skos:related>
      <asi:ComponentIssue rdf:about="http://asi.ice.ucdavis.edu/sustsource/schemas/sustsourceindiv.rdf#DisastersEconomicImpact">
        <skos:related rdf:resource="http://asi.ice.ucdavis.edu/sustsource/schemas/sustsource.owl#Disasters"/>
        <rdfs:label>Disasters - Economic Impact</rdfs:label>
        <skos:related rdf:resource="http://asi.ice.ucdavis.edu/sustsource/schemas/sustsource.owl#TradePolicies"/>
        <skos:related rdf:resource="http://asi.ice.ucdavis.edu/sustsource/schemas/sustsource.owl#FoodProduction"/>
        <dc:title>Disasters - Economic Impact</dc:title>
        <skos:related rdf:resource="http://asi.ice.ucdavis.edu/sustsource/schemas/sustsource.owl#Markets"/>
        <skos:related rdf:resource="http://asi.ice.ucdavis.edu/sustsource/schemas/sustsource.owl#Finance"/>
      </asi:ComponentIssue>
    </skos:related>
    <skos:related>
      <asi:ComponentIssue rdf:about="http://asi.ice.ucdavis.edu/sustsource/schemas/sustsourceindiv.rdf#PostnatalCare">
        <skos:related rdf:resource="http://asi.ice.ucdavis.edu/sustsource/schemas/sustsource.owl#HumanRights"/>
        <skos:related rdf:resource="http://asi.ice.ucdavis.edu/sustsource/schemas/sustsource.owl#PublicHealth"/>
        <rdfs:label>Postnatal Care</rdfs:label>
        <skos:related rdf:resource="http://asi.ice.ucdavis.edu/sustsource/schemas/sustsource.owl#SocialStructure"/>
        <dc:title>Postnatal Care</dc:title>
        <skos:related rdf:resource="http://asi.ice.ucdavis.edu/sustsource/schemas/sustsource.owl#PhysicalInfrastructure"/>
        <skos:related rdf:resource="http://asi.ice.ucdavis.edu/sustsource/schemas/sustsource.owl#ReproductiveHealth"/>
        <skos:related rdf:resource="http://asi.ice.ucdavis.edu/sustsource/schemas/sustsource.owl#Governance"/>
      </asi:ComponentIssue>
    </skos:related>
    <skos:related rdf:resource="http://asi.ice.ucdavis.edu/sustsource/schemas/sustsource.owl#Safety"/>
    <dc:references>
      <dc:BibliographicResource rdf:about="http://asi.ice.ucdavis.edu/sustsource/schemas/sustsourceindiv.rdf#SAFA2012">
        <dc:creator>FAO</dc:creator>
        <dc:title>Sustainability Assessment of Food and Agriculture Systems Guidelines</dc:title>
        <asi:citationKey>SAFA2012</asi:citationKey>
        <rdfs:label>Sustainability Assessment of Food and Agriculture Systems Guidelines</rdfs:label>
        <dc:date>2012</dc:date>
      </dc:BibliographicResource>
    </dc:references>
    <skos:related>
      <asi:ComponentIssue rdf:about="http://asi.ice.ucdavis.edu/sustsource/schemas/sustsourceindiv.rdf#DisasterPrevention">
        <rdfs:label>Disaster Prevention</rdfs:label>
        <skos:related rdf:resource="http://asi.ice.ucdavis.edu/sustsource/schemas/sustsource.owl#Disasters"/>
        <skos:related rdf:resource="http://asi.ice.ucdavis.edu/sustsource/schemas/sustsource.owl#Institutions"/>
        <dc:title>Disaster Prevention</dc:title>
        <skos:related rdf:resource="http://asi.ice.ucdavis.edu/sustsource/schemas/sustsource.owl#Technology"/>
        <skos:related rdf:resource="http://asi.ice.ucdavis.edu/sustsource/schemas/sustsource.owl#SocialStructure"/>
        <skos:related rdf:resource="http://asi.ice.ucdavis.edu/sustsource/schemas/sustsource.owl#EcosystemServices"/>
        <skos:related rdf:resource="http://asi.ice.ucdavis.edu/sustsource/schemas/sustsource.owl#Governance"/>
        <skos:related rdf:resource="http://asi.ice.ucdavis.edu/sustsource/schemas/sustsource.owl#PhysicalInfrastructure"/>
        <skos:related rdf:resource="http://asi.ice.ucdavis.edu/sustsource/schemas/sustsource.owl#SocioculturalSystems"/>
      </asi:ComponentIssue>
    </skos:related>
    <skos:related rdf:resource="http://asi.ice.ucdavis.edu/sustsource/schemas/sustsource.owl#EcosystemServices"/>
    <skos:related rdf:resource="http://asi.ice.ucdavis.edu/sustsource/schemas/sustsource.owl#ReproductiveHealth"/>
    <skos:related>
      <asi:ComponentIssue rdf:about="http://asi.ice.ucdavis.edu/sustsource/schemas/sustsourceindiv.rdf#FinancialRisk">
        <rdfs:label>Financial Risk</rdfs:label>
        <skos:related rdf:resource="http://asi.ice.ucdavis.edu/sustsource/schemas/sustsource.owl#Finance"/>
        <dc:title>Financial Risk</dc:title>
        <skos:related rdf:resource="http://asi.ice.ucdavis.edu/sustsource/schemas/sustsource.owl#Income"/>
        <skos:related rdf:resource="http://asi.ice.ucdavis.edu/sustsource/schemas/sustsource.owl#Markets"/>
        <skos:related rdf:resource="http://asi.ice.ucdavis.edu/sustsource/schemas/sustsource.owl#SocialStructure"/>
        <skos:related rdf:resource="http://asi.ice.ucdavis.edu/sustsource/schemas/sustsource.owl#Disasters"/>
      </asi:ComponentIssue>
    </skos:related>
    <skos:related rdf:resource="http://asi.ice.ucdavis.edu/sustsource/schemas/sustsource.owl#AirAndClimate"/>
    <skos:related>
      <asi:ComponentIssue rdf:about="http://asi.ice.ucdavis.edu/sustsource/schemas/sustsourceindiv.rdf#DisasterRelief">
        <skos:related rdf:resource="http://asi.ice.ucdavis.edu/sustsource/schemas/sustsource.owl#EcosystemServices"/>
        <rdfs:label>Disaster Relief</rdfs:label>
        <skos:related rdf:resource="http://asi.ice.ucdavis.edu/sustsource/schemas/sustsource.owl#PublicHealth"/>
        <skos:related rdf:resource="http://asi.ice.ucdavis.edu/sustsource/schemas/sustsource.owl#Technology"/>
        <dc:title>Disaster Relief</dc:title>
        <skos:related rdf:resource="http://asi.ice.ucdavis.edu/sustsource/schemas/sustsource.owl#Disasters"/>
        <skos:related rdf:resource="http://asi.ice.ucdavis.edu/sustsource/schemas/sustsource.owl#SocialStructure"/>
        <skos:related rdf:resource="http://asi.ice.ucdavis.edu/sustsource/schemas/sustsource.owl#SocioculturalSystems"/>
        <skos:related rdf:resource="http://asi.ice.ucdavis.edu/sustsource/schemas/sustsource.owl#Institutions"/>
        <skos:related rdf:resource="http://asi.ice.ucdavis.edu/sustsource/schemas/sustsource.owl#Governance"/>
        <skos:related rdf:resource="http://asi.ice.ucdavis.edu/sustsource/schemas/sustsource.owl#PhysicalInfrastructure"/>
      </asi:ComponentIssue>
    </skos:related>
  </asi:Indicator>
  <asi:Indicator rdf:about="http://asi.ice.ucdavis.edu/sustsource/schemas/sustsourceindiv.rdf#ind1284">
    <rdfs:label>Strategic implementation of sustainable development</rdfs:label>
    <dc:references>
      <dc:BibliographicResource rdf:about="http://asi.ice.ucdavis.edu/sustsource/schemas/sustsourceindiv.rdf#DSD2001">
        <dc:creator>Division for Sustainable Development, UN ESA</dc:creator>
        <dc:date>2001</dc:date>
        <rdfs:label>Indicators of Sustainable Development</rdfs:label>
        <asi:citationKey>DSD2001</asi:citationKey>
        <dc:title>Indicators of Sustainable Development</dc:title>
      </dc:BibliographicResource>
    </dc:references>
    <dc:title>Strategic implementation of sustainable development</dc:title>
    <skos:related rdf:resource="http://asi.ice.ucdavis.edu/sustsource/schemas/sustsource.owl#PhysicalInfrastructure"/>
  </asi:Indicator>
  <asi:Indicator rdf:about="http://asi.ice.ucdavis.edu/sustsource/schemas/sustsourceindiv.rdf#ind175">
    <skos:related>
      <asi:ComponentIssue rdf:about="http://asi.ice.ucdavis.edu/sustsource/schemas/sustsourceindiv.rdf#EducationalPolicies">
        <rdfs:label>Educational Policies</rdfs:label>
        <skos:related rdf:resource="http://asi.ice.ucdavis.edu/sustsource/schemas/sustsource.owl#EducationalResources"/>
        <dc:title>Educational Policies</dc:title>
        <skos:related rdf:resource="http://asi.ice.ucdavis.edu/sustsource/schemas/sustsource.owl#Governance"/>
        <skos:related rdf:resource="http://asi.ice.ucdavis.edu/sustsource/schemas/sustsource.owl#Institutions"/>
      </asi:ComponentIssue>
    </skos:related>
    <skos:related>
      <asi:ComponentIssue rdf:about="http://asi.ice.ucdavis.edu/sustsource/schemas/sustsourceindiv.rdf#FormalEducationTertiary">
        <skos:related rdf:resource="http://asi.ice.ucdavis.edu/sustsource/schemas/sustsource.owl#EducationalResources"/>
        <skos:related rdf:resource="http://asi.ice.ucdavis.edu/sustsource/schemas/sustsource.owl#Literacy"/>
        <dc:title>Formal Education - Tertiary</dc:title>
        <skos:related rdf:resource="http://asi.ice.ucdavis.edu/sustsource/schemas/sustsource.owl#SocialStructure"/>
        <rdfs:label>Formal Education - Tertiary</rdfs:label>
      </asi:ComponentIssue>
    </skos:related>
    <rdfs:label>Children in school at appropriate grade level</rdfs:label>
    <skos:related>
      <asi:ComponentIssue rdf:about="http://asi.ice.ucdavis.edu/sustsource/schemas/sustsourceindiv.rdf#EducationAccess">
        <skos:related rdf:resource="http://asi.ice.ucdavis.edu/sustsource/schemas/sustsource.owl#Technology"/>
        <skos:related rdf:resource="http://asi.ice.ucdavis.edu/sustsource/schemas/sustsource.owl#PhysicalInfrastructure"/>
        <dc:title>Education Access</dc:title>
        <skos:related rdf:resource="http://asi.ice.ucdavis.edu/sustsource/schemas/sustsource.owl#SocialStructure"/>
        <rdfs:label>Education Access</rdfs:label>
        <skos:related rdf:resource="http://asi.ice.ucdavis.edu/sustsource/schemas/sustsource.owl#SocioculturalSystems"/>
        <skos:related rdf:resource="http://asi.ice.ucdavis.edu/sustsource/schemas/sustsource.owl#EducationalResources"/>
        <skos:related rdf:resource="http://asi.ice.ucdavis.edu/sustsource/schemas/sustsource.owl#WomensParticipation"/>
        <skos:related rdf:resource="http://asi.ice.ucdavis.edu/sustsource/schemas/sustsource.owl#Participation"/>
        <skos:related rdf:resource="http://asi.ice.ucdavis.edu/sustsource/schemas/sustsource.owl#HumanRights"/>
      </asi:ComponentIssue>
    </skos:related>
    <skos:related>
      <asi:ComponentIssue rdf:about="http://asi.ice.ucdavis.edu/sustsource/schemas/sustsourceindiv.rdf#FormalEducationSecondary">
        <dc:title>Formal Education - Secondary</dc:title>
        <rdfs:label>Formal Education - Secondary</rdfs:label>
        <skos:related rdf:resource="http://asi.ice.ucdavis.edu/sustsource/schemas/sustsource.owl#EducationalResources"/>
        <skos:related rdf:resource="http://asi.ice.ucdavis.edu/sustsource/schemas/sustsource.owl#Literacy"/>
        <skos:related rdf:resource="http://asi.ice.ucdavis.edu/sustsource/schemas/sustsource.owl#SocialStructure"/>
      </asi:ComponentIssue>
    </skos:related>
    <skos:related>
      <asi:ComponentIssue rdf:about="http://asi.ice.ucdavis.edu/sustsource/schemas/sustsourceindiv.rdf#YouthLiteracy">
        <skos:related rdf:resource="http://asi.ice.ucdavis.edu/sustsource/schemas/sustsource.owl#Literacy"/>
        <skos:related rdf:resource="http://asi.ice.ucdavis.edu/sustsource/schemas/sustsource.owl#EducationalResources"/>
        <dc:title>Youth Literacy</dc:title>
        <skos:related rdf:resource="http://asi.ice.ucdavis.edu/sustsource/schemas/sustsource.owl#SocioculturalSystems"/>
        <skos:related rdf:resource="http://asi.ice.ucdavis.edu/sustsource/schemas/sustsource.owl#Participation"/>
        <skos:related rdf:resource="http://asi.ice.ucdavis.edu/sustsource/schemas/sustsource.owl#Productivity"/>
        <skos:related rdf:resource="http://asi.ice.ucdavis.edu/sustsource/schemas/sustsource.owl#WomensParticipation"/>
        <rdfs:label>Youth Literacy</rdfs:label>
      </asi:ComponentIssue>
    </skos:related>
    <dc:title>Children working-children in school at appropriate grade level</dc:title>
    <skos:related rdf:resource="http://asi.ice.ucdavis.edu/sustsource/schemas/sustsource.owl#EducationalResources"/>
    <dc:references>
      <dc:BibliographicResource rdf:about="http://asi.ice.ucdavis.edu/sustsource/schemas/sustsourceindiv.rdf#COSA2012">
        <rdfs:label>COSA basic indicators of COSitA</rdfs:label>
        <asi:citationKey>COSA2012</asi:citationKey>
        <dc:creator>COSA</dc:creator>
        <dc:date>2012</dc:date>
        <dc:title>COSA basic indicators of COSitA</dc:title>
      </dc:BibliographicResource>
    </dc:references>
    <skos:related>
      <asi:ComponentIssue rdf:about="http://asi.ice.ucdavis.edu/sustsource/schemas/sustsourceindiv.rdf#FormalEducationPrimary">
        <skos:related rdf:resource="http://asi.ice.ucdavis.edu/sustsource/schemas/sustsource.owl#EducationalResources"/>
        <rdfs:label>Formal Education - Primary</rdfs:label>
        <skos:related rdf:resource="http://asi.ice.ucdavis.edu/sustsource/schemas/sustsource.owl#SocialStructure"/>
        <skos:related rdf:resource="http://asi.ice.ucdavis.edu/sustsource/schemas/sustsource.owl#Literacy"/>
        <dc:title>Formal Education - Primary</dc:title>
      </asi:ComponentIssue>
    </skos:related>
  </asi:Indicator>
  <asi:Indicator rdf:about="http://asi.ice.ucdavis.edu/sustsource/schemas/sustsourceindiv.rdf#ind2148">
    <skos:related>
      <asi:ComponentIssue rdf:about="http://asi.ice.ucdavis.edu/sustsource/schemas/sustsourceindiv.rdf#InformationInfrastructure">
        <dc:title>Information Infrastructure</dc:title>
        <skos:related rdf:resource="http://asi.ice.ucdavis.edu/sustsource/schemas/sustsource.owl#SocialStructure"/>
        <skos:related rdf:resource="http://asi.ice.ucdavis.edu/sustsource/schemas/sustsource.owl#CommonPoolResources"/>
        <rdfs:label>Information Infrastructure</rdfs:label>
        <skos:related rdf:resource="http://asi.ice.ucdavis.edu/sustsource/schemas/sustsource.owl#PhysicalInfrastructure"/>
        <skos:related rdf:resource="http://asi.ice.ucdavis.edu/sustsource/schemas/sustsource.owl#Technology"/>
        <skos:related rdf:resource="http://asi.ice.ucdavis.edu/sustsource/schemas/sustsource.owl#SocioculturalSystems"/>
      </asi:ComponentIssue>
    </skos:related>
    <skos:related>
      <asi:ComponentIssue rdf:about="http://asi.ice.ucdavis.edu/sustsource/schemas/sustsourceindiv.rdf#VocationalEducation">
        <skos:related rdf:resource="http://asi.ice.ucdavis.edu/sustsource/schemas/sustsource.owl#Labor"/>
        <skos:related rdf:resource="http://asi.ice.ucdavis.edu/sustsource/schemas/sustsource.owl#Institutions"/>
        <skos:related rdf:resource="http://asi.ice.ucdavis.edu/sustsource/schemas/sustsource.owl#WomenAndWages"/>
        <skos:related rdf:resource="http://asi.ice.ucdavis.edu/sustsource/schemas/sustsource.owl#Governance"/>
        <rdfs:label>Vocational Education</rdfs:label>
        <skos:related rdf:resource="http://asi.ice.ucdavis.edu/sustsource/schemas/sustsource.owl#EducationalResources"/>
        <dc:title>Vocational Education</dc:title>
      </asi:ComponentIssue>
    </skos:related>
    <skos:related rdf:resource="http://asi.ice.ucdavis.edu/sustsource/schemas/sustsource.owl#Labor"/>
    <rdfs:label>Matching of job applicant qualifications with requirements</rdfs:label>
    <skos:related rdf:resource="http://asi.ice.ucdavis.edu/sustsource/schemas/sustsource.owl#Markets"/>
    <skos:related>
      <asi:ComponentIssue rdf:about="http://asi.ice.ucdavis.edu/sustsource/schemas/sustsourceindiv.rdf#MarketAccess">
        <skos:related rdf:resource="http://asi.ice.ucdavis.edu/sustsource/schemas/sustsource.owl#SocialStructure"/>
        <skos:related rdf:resource="http://asi.ice.ucdavis.edu/sustsource/schemas/sustsource.owl#TradePolicies"/>
        <skos:related rdf:resource="http://asi.ice.ucdavis.edu/sustsource/schemas/sustsource.owl#PhysicalInfrastructure"/>
        <skos:related rdf:resource="http://asi.ice.ucdavis.edu/sustsource/schemas/sustsource.owl#Institutions"/>
        <skos:related rdf:resource="http://asi.ice.ucdavis.edu/sustsource/schemas/sustsource.owl#Markets"/>
        <dc:title>Market Access</dc:title>
        <skos:related rdf:resource="http://asi.ice.ucdavis.edu/sustsource/schemas/sustsource.owl#Income"/>
        <skos:related rdf:resource="http://asi.ice.ucdavis.edu/sustsource/schemas/sustsource.owl#Governance"/>
        <skos:related rdf:resource="http://asi.ice.ucdavis.edu/sustsource/schemas/sustsource.owl#GeographicalDistribution"/>
        <rdfs:label>Market Access</rdfs:label>
      </asi:ComponentIssue>
    </skos:related>
    <dc:references rdf:resource="http://asi.ice.ucdavis.edu/sustsource/schemas/sustsourceindiv.rdf#SAFA2012"/>
    <skos:related>
      <asi:ComponentIssue rdf:about="http://asi.ice.ucdavis.edu/sustsource/schemas/sustsourceindiv.rdf#KnowledgeAndInformationSystems">
        <dc:title>Knowledge and Information Systems</dc:title>
        <skos:related rdf:resource="http://asi.ice.ucdavis.edu/sustsource/schemas/sustsource.owl#EducationalResources"/>
        <skos:related rdf:resource="http://asi.ice.ucdavis.edu/sustsource/schemas/sustsource.owl#Literacy"/>
        <rdfs:label>Knowledge and Information Systems</rdfs:label>
        <skos:related rdf:resource="http://asi.ice.ucdavis.edu/sustsource/schemas/sustsource.owl#SocioculturalSystems"/>
        <skos:related rdf:resource="http://asi.ice.ucdavis.edu/sustsource/schemas/sustsource.owl#Technology"/>
      </asi:ComponentIssue>
    </skos:related>
    <skos:related rdf:resource="http://asi.ice.ucdavis.edu/sustsource/schemas/sustsourceindiv.rdf#EducationAccess"/>
    <skos:related>
      <asi:ComponentIssue rdf:about="http://asi.ice.ucdavis.edu/sustsource/schemas/sustsourceindiv.rdf#LaborSupply">
        <skos:related rdf:resource="http://asi.ice.ucdavis.edu/sustsource/schemas/sustsource.owl#FoodProduction"/>
        <skos:related rdf:resource="http://asi.ice.ucdavis.edu/sustsource/schemas/sustsource.owl#GeographicalDistribution"/>
        <dc:title>Labor Supply</dc:title>
        <skos:related rdf:resource="http://asi.ice.ucdavis.edu/sustsource/schemas/sustsource.owl#Inputs"/>
        <skos:related rdf:resource="http://asi.ice.ucdavis.edu/sustsource/schemas/sustsource.owl#AgriculturalSector"/>
        <rdfs:label>Labor Supply</rdfs:label>
        <skos:related rdf:resource="http://asi.ice.ucdavis.edu/sustsource/schemas/sustsource.owl#Labor"/>
      </asi:ComponentIssue>
    </skos:related>
    <skos:related rdf:resource="http://asi.ice.ucdavis.edu/sustsource/schemas/sustsource.owl#EducationalResources"/>
    <dc:title>Matching of job applicant qualifications with requirements</dc:title>
    <skos:related>
      <asi:ComponentIssue rdf:about="http://asi.ice.ucdavis.edu/sustsource/schemas/sustsourceindiv.rdf#LaborMarket">
        <skos:related rdf:resource="http://asi.ice.ucdavis.edu/sustsource/schemas/sustsource.owl#Institutions"/>
        <skos:related rdf:resource="http://asi.ice.ucdavis.edu/sustsource/schemas/sustsource.owl#SocioculturalSystems"/>
        <skos:related rdf:resource="http://asi.ice.ucdavis.edu/sustsource/schemas/sustsource.owl#Labor"/>
        <rdfs:label>Labor Market</rdfs:label>
        <dc:title>Labor Market</dc:title>
        <skos:related rdf:resource="http://asi.ice.ucdavis.edu/sustsource/schemas/sustsource.owl#Income"/>
        <skos:related rdf:resource="http://asi.ice.ucdavis.edu/sustsource/schemas/sustsource.owl#WomenAndWages"/>
        <skos:related rdf:resource="http://asi.ice.ucdavis.edu/sustsource/schemas/sustsource.owl#Markets"/>
      </asi:ComponentIssue>
    </skos:related>
    <skos:related>
      <asi:ComponentIssue rdf:about="http://asi.ice.ucdavis.edu/sustsource/schemas/sustsourceindiv.rdf#EducationQuality">
        <rdfs:label>Education Quality</rdfs:label>
        <skos:related rdf:resource="http://asi.ice.ucdavis.edu/sustsource/schemas/sustsource.owl#SocialStructure"/>
        <dc:title>Education Quality</dc:title>
        <skos:related rdf:resource="http://asi.ice.ucdavis.edu/sustsource/schemas/sustsource.owl#EducationalResources"/>
      </asi:ComponentIssue>
    </skos:related>
    <skos:related>
      <asi:ComponentIssue rdf:about="http://asi.ice.ucdavis.edu/sustsource/schemas/sustsourceindiv.rdf#SocialNetworks">
        <rdfs:label>Social Networks</rdfs:label>
        <skos:related rdf:resource="http://asi.ice.ucdavis.edu/sustsource/schemas/sustsource.owl#Institutions"/>
        <skos:related rdf:resource="http://asi.ice.ucdavis.edu/sustsource/schemas/sustsource.owl#Participation"/>
        <dc:title>Social Networks</dc:title>
        <skos:related rdf:resource="http://asi.ice.ucdavis.edu/sustsource/schemas/sustsource.owl#SocialStructure"/>
        <skos:related rdf:resource="http://asi.ice.ucdavis.edu/sustsource/schemas/sustsource.owl#SocioculturalSystems"/>
      </asi:ComponentIssue>
    </skos:related>
    <skos:related>
      <asi:ComponentIssue rdf:about="http://asi.ice.ucdavis.edu/sustsource/schemas/sustsourceindiv.rdf#EducationInfrastructure">
        <rdfs:label>Education Infrastructure</rdfs:label>
        <skos:related rdf:resource="http://asi.ice.ucdavis.edu/sustsource/schemas/sustsource.owl#SocialStructure"/>
        <skos:related rdf:resource="http://asi.ice.ucdavis.edu/sustsource/schemas/sustsource.owl#SocioculturalSystems"/>
        <skos:related rdf:resource="http://asi.ice.ucdavis.edu/sustsource/schemas/sustsource.owl#Institutions"/>
        <skos:related rdf:resource="http://asi.ice.ucdavis.edu/sustsource/schemas/sustsource.owl#PhysicalInfrastructure"/>
        <skos:related rdf:resource="http://asi.ice.ucdavis.edu/sustsource/schemas/sustsource.owl#EducationalResources"/>
        <dc:title>Education Infrastructure</dc:title>
        <skos:related rdf:resource="http://asi.ice.ucdavis.edu/sustsource/schemas/sustsource.owl#Technology"/>
        <skos:related rdf:resource="http://asi.ice.ucdavis.edu/sustsource/schemas/sustsource.owl#Governance"/>
      </asi:ComponentIssue>
    </skos:related>
    <skos:related>
      <asi:ComponentIssue rdf:about="http://asi.ice.ucdavis.edu/sustsource/schemas/sustsourceindiv.rdf#InvestmentInEducation">
        <skos:related rdf:resource="http://asi.ice.ucdavis.edu/sustsource/schemas/sustsource.owl#Governance"/>
        <dc:title>Investment in Education</dc:title>
        <skos:related rdf:resource="http://asi.ice.ucdavis.edu/sustsource/schemas/sustsource.owl#Institutions"/>
        <rdfs:label>Investment in Education</rdfs:label>
        <skos:related rdf:resource="http://asi.ice.ucdavis.edu/sustsource/schemas/sustsource.owl#EducationalResources"/>
        <skos:related rdf:resource="http://asi.ice.ucdavis.edu/sustsource/schemas/sustsource.owl#Literacy"/>
      </asi:ComponentIssue>
    </skos:related>
    <skos:related>
      <asi:ComponentIssue rdf:about="http://asi.ice.ucdavis.edu/sustsource/schemas/sustsourceindiv.rdf#MarketPerformance">
        <skos:related rdf:resource="http://asi.ice.ucdavis.edu/sustsource/schemas/sustsource.owl#AgriculturalSector"/>
        <skos:related rdf:resource="http://asi.ice.ucdavis.edu/sustsource/schemas/sustsource.owl#Finance"/>
        <rdfs:label>Market Performance</rdfs:label>
        <skos:related rdf:resource="http://asi.ice.ucdavis.edu/sustsource/schemas/sustsource.owl#Markets"/>
        <skos:related rdf:resource="http://asi.ice.ucdavis.edu/sustsource/schemas/sustsource.owl#Labor"/>
        <skos:related rdf:resource="http://asi.ice.ucdavis.edu/sustsource/schemas/sustsource.owl#Income"/>
        <dc:title>Market Performance</dc:title>
      </asi:ComponentIssue>
    </skos:related>
  </asi:Indicator>
  <asi:Indicator rdf:about="http://asi.ice.ucdavis.edu/sustsource/schemas/sustsourceindiv.rdf#ind1529">
    <skos:related rdf:resource="http://asi.ice.ucdavis.edu/sustsource/schemas/sustsource.owl#LandAndSoil"/>
    <dc:title>GEF benefits index for biodiversity (0 = no biodiversity potential to 100 = maximum)</dc:title>
    <skos:related>
      <asi:ComponentIssue rdf:about="http://asi.ice.ucdavis.edu/sustsource/schemas/sustsourceindiv.rdf#Habitats">
        <skos:related rdf:resource="http://asi.ice.ucdavis.edu/sustsource/schemas/sustsource.owl#Biodiversity"/>
        <skos:related rdf:resource="http://asi.ice.ucdavis.edu/sustsource/schemas/sustsource.owl#Deforestation"/>
        <dc:title>Habitats</dc:title>
        <rdfs:label>Habitats</rdfs:label>
        <skos:related rdf:resource="http://asi.ice.ucdavis.edu/sustsource/schemas/sustsource.owl#OceansAndCoasts"/>
        <skos:related rdf:resource="http://asi.ice.ucdavis.edu/sustsource/schemas/sustsource.owl#EcosystemServices"/>
        <skos:related rdf:resource="http://asi.ice.ucdavis.edu/sustsource/schemas/sustsource.owl#ProtectedAreas"/>
        <skos:related rdf:resource="http://asi.ice.ucdavis.edu/sustsource/schemas/sustsource.owl#CommonPoolResources"/>
        <skos:related rdf:resource="http://asi.ice.ucdavis.edu/sustsource/schemas/sustsource.owl#Water"/>
        <skos:related rdf:resource="http://asi.ice.ucdavis.edu/sustsource/schemas/sustsource.owl#LandAndSoil"/>
      </asi:ComponentIssue>
    </skos:related>
    <skos:related rdf:resource="http://asi.ice.ucdavis.edu/sustsource/schemas/sustsourceindiv.rdf#EcosystemHealth"/>
    <rdfs:label>GEF benefits index for biodiversity</rdfs:label>
    <skos:related>
      <asi:ComponentIssue rdf:about="http://asi.ice.ucdavis.edu/sustsource/schemas/sustsourceindiv.rdf#GeneticDiversityWithinSpecies">
        <dc:title>Genetic Diversity within Species</dc:title>
        <skos:related rdf:resource="http://asi.ice.ucdavis.edu/sustsource/schemas/sustsource.owl#Biodiversity"/>
        <rdfs:label>Genetic Diversity within Species</rdfs:label>
      </asi:ComponentIssue>
    </skos:related>
    <skos:related rdf:resource="http://asi.ice.ucdavis.edu/sustsource/schemas/sustsourceindiv.rdf#SpeciesThreatenedWithExtinction"/>
    <skos:related rdf:resource="http://asi.ice.ucdavis.edu/sustsource/schemas/sustsourceindiv.rdf#SpeciesDiversity"/>
    <skos:related rdf:resource="http://asi.ice.ucdavis.edu/sustsource/schemas/sustsource.owl#Biodiversity"/>
    <dc:references rdf:resource="http://asi.ice.ucdavis.edu/sustsource/schemas/sustsourceindiv.rdf#WorldBank2012"/>
  </asi:Indicator>
  <asi:Indicator rdf:about="http://asi.ice.ucdavis.edu/sustsource/schemas/sustsourceindiv.rdf#ind791">
    <skos:related>
      <asi:ComponentIssue rdf:about="http://asi.ice.ucdavis.edu/sustsource/schemas/sustsourceindiv.rdf#WaterUseEfficiency">
        <dc:title>Water Use Efficiency</dc:title>
        <skos:related rdf:resource="http://asi.ice.ucdavis.edu/sustsource/schemas/sustsource.owl#Technology"/>
        <skos:related rdf:resource="http://asi.ice.ucdavis.edu/sustsource/schemas/sustsource.owl#Productivity"/>
        <skos:related rdf:resource="http://asi.ice.ucdavis.edu/sustsource/schemas/sustsource.owl#FoodProduction"/>
        <rdfs:label>Water Use Efficiency</rdfs:label>
        <skos:related rdf:resource="http://asi.ice.ucdavis.edu/sustsource/schemas/sustsource.owl#Water"/>
      </asi:ComponentIssue>
    </skos:related>
    <dc:references>
      <dc:BibliographicResource rdf:about="http://asi.ice.ucdavis.edu/sustsource/schemas/sustsourceindiv.rdf#LADA2011b">
        <dc:title>LADA manual for local level assessment - part 2, Toolbox </dc:title>
        <asi:citationKey>LADA2011b</asi:citationKey>
        <dc:creator>LADA</dc:creator>
        <rdfs:label>LADA manual for local level assessment - part 2, Toolbox </rdfs:label>
        <dc:date>2011</dc:date>
      </dc:BibliographicResource>
    </dc:references>
    <skos:related>
      <asi:ComponentIssue rdf:about="http://asi.ice.ucdavis.edu/sustsource/schemas/sustsourceindiv.rdf#WaterProductivity">
        <rdfs:label>Water Productivity</rdfs:label>
        <skos:related rdf:resource="http://asi.ice.ucdavis.edu/sustsource/schemas/sustsource.owl#Productivity"/>
        <dc:title>Water Productivity</dc:title>
        <skos:related rdf:resource="http://asi.ice.ucdavis.edu/sustsource/schemas/sustsource.owl#Technology"/>
        <skos:related rdf:resource="http://asi.ice.ucdavis.edu/sustsource/schemas/sustsource.owl#FoodProduction"/>
        <skos:related rdf:resource="http://asi.ice.ucdavis.edu/sustsource/schemas/sustsource.owl#Water"/>
      </asi:ComponentIssue>
    </skos:related>
    <skos:related rdf:resource="http://asi.ice.ucdavis.edu/sustsource/schemas/sustsource.owl#Productivity"/>
    <dc:title>Irrigation - Flood</dc:title>
    <skos:related rdf:resource="http://asi.ice.ucdavis.edu/sustsource/schemas/sustsourceindiv.rdf#CroppingSystems"/>
    <skos:related>
      <asi:ComponentIssue rdf:about="http://asi.ice.ucdavis.edu/sustsource/schemas/sustsourceindiv.rdf#WaterInfrastructure">
        <skos:related rdf:resource="http://asi.ice.ucdavis.edu/sustsource/schemas/sustsource.owl#Water"/>
        <skos:related rdf:resource="http://asi.ice.ucdavis.edu/sustsource/schemas/sustsource.owl#Poverty"/>
        <skos:related rdf:resource="http://asi.ice.ucdavis.edu/sustsource/schemas/sustsource.owl#Technology"/>
        <skos:related rdf:resource="http://asi.ice.ucdavis.edu/sustsource/schemas/sustsource.owl#Inputs"/>
        <skos:related rdf:resource="http://asi.ice.ucdavis.edu/sustsource/schemas/sustsource.owl#PublicHealth"/>
        <skos:related rdf:resource="http://asi.ice.ucdavis.edu/sustsource/schemas/sustsource.owl#PhysicalInfrastructure"/>
        <skos:related rdf:resource="http://asi.ice.ucdavis.edu/sustsource/schemas/sustsource.owl#HumanRights"/>
        <dc:title>Water Infrastructure</dc:title>
        <rdfs:label>Water Infrastructure</rdfs:label>
        <skos:related rdf:resource="http://asi.ice.ucdavis.edu/sustsource/schemas/sustsource.owl#Institutions"/>
        <skos:related rdf:resource="http://asi.ice.ucdavis.edu/sustsource/schemas/sustsource.owl#GeographicalDistribution"/>
      </asi:ComponentIssue>
    </skos:related>
    <skos:related rdf:resource="http://asi.ice.ucdavis.edu/sustsource/schemas/sustsource.owl#Technology"/>
    <skos:related rdf:resource="http://asi.ice.ucdavis.edu/sustsource/schemas/sustsource.owl#PhysicalInfrastructure"/>
    <skos:related>
      <asi:ComponentIssue rdf:about="http://asi.ice.ucdavis.edu/sustsource/schemas/sustsourceindiv.rdf#Irrigation">
        <dc:title>Irrigation</dc:title>
        <skos:related rdf:resource="http://asi.ice.ucdavis.edu/sustsource/schemas/sustsource.owl#FoodProduction"/>
        <skos:related rdf:resource="http://asi.ice.ucdavis.edu/sustsource/schemas/sustsource.owl#LandAndSoil"/>
        <rdfs:label>Irrigation</rdfs:label>
        <skos:related rdf:resource="http://asi.ice.ucdavis.edu/sustsource/schemas/sustsource.owl#Water"/>
        <skos:related rdf:resource="http://asi.ice.ucdavis.edu/sustsource/schemas/sustsource.owl#Technology"/>
        <skos:related rdf:resource="http://asi.ice.ucdavis.edu/sustsource/schemas/sustsource.owl#PhysicalInfrastructure"/>
        <skos:related rdf:resource="http://asi.ice.ucdavis.edu/sustsource/schemas/sustsource.owl#Inputs"/>
        <skos:related rdf:resource="http://asi.ice.ucdavis.edu/sustsource/schemas/sustsource.owl#Productivity"/>
      </asi:ComponentIssue>
    </skos:related>
    <skos:related>
      <asi:ComponentIssue rdf:about="http://asi.ice.ucdavis.edu/sustsource/schemas/sustsourceindiv.rdf#WaterUse">
        <skos:related rdf:resource="http://asi.ice.ucdavis.edu/sustsource/schemas/sustsource.owl#Water"/>
        <dc:title>Water Use</dc:title>
        <skos:related rdf:resource="http://asi.ice.ucdavis.edu/sustsource/schemas/sustsource.owl#Energy"/>
        <skos:related rdf:resource="http://asi.ice.ucdavis.edu/sustsource/schemas/sustsource.owl#OceansAndCoasts"/>
        <skos:related rdf:resource="http://asi.ice.ucdavis.edu/sustsource/schemas/sustsource.owl#SocioculturalSystems"/>
        <rdfs:label>Water Use</rdfs:label>
        <skos:related rdf:resource="http://asi.ice.ucdavis.edu/sustsource/schemas/sustsource.owl#PhysicalInfrastructure"/>
        <skos:related rdf:resource="http://asi.ice.ucdavis.edu/sustsource/schemas/sustsource.owl#LandAndSoil"/>
        <skos:related rdf:resource="http://asi.ice.ucdavis.edu/sustsource/schemas/sustsource.owl#FoodProduction"/>
      </asi:ComponentIssue>
    </skos:related>
    <skos:related rdf:resource="http://asi.ice.ucdavis.edu/sustsource/schemas/sustsource.owl#Inputs"/>
    <skos:related rdf:resource="http://asi.ice.ucdavis.edu/sustsource/schemas/sustsource.owl#FoodProduction"/>
    <skos:related rdf:resource="http://asi.ice.ucdavis.edu/sustsource/schemas/sustsource.owl#Water"/>
    <rdfs:label>Irrigation - Flood</rdfs:label>
  </asi:Indicator>
  <asi:Indicator rdf:about="http://asi.ice.ucdavis.edu/sustsource/schemas/sustsourceindiv.rdf#ind331">
    <skos:related>
      <asi:ComponentIssue rdf:about="http://asi.ice.ucdavis.edu/sustsource/schemas/sustsourceindiv.rdf#FishingAndOverfishing">
        <rdfs:label>Fishing &amp; Overfishing</rdfs:label>
        <skos:related rdf:resource="http://asi.ice.ucdavis.edu/sustsource/schemas/sustsource.owl#OceansAndCoasts"/>
        <dc:title>Fishing &amp; Overfishing</dc:title>
        <skos:related rdf:resource="http://asi.ice.ucdavis.edu/sustsource/schemas/sustsource.owl#FoodProduction"/>
        <skos:related rdf:resource="http://asi.ice.ucdavis.edu/sustsource/schemas/sustsource.owl#EcosystemServices"/>
        <skos:related rdf:resource="http://asi.ice.ucdavis.edu/sustsource/schemas/sustsource.owl#Productivity"/>
        <skos:related rdf:resource="http://asi.ice.ucdavis.edu/sustsource/schemas/sustsource.owl#CommonPoolResources"/>
      </asi:ComponentIssue>
    </skos:related>
    <skos:related rdf:resource="http://asi.ice.ucdavis.edu/sustsource/schemas/sustsource.owl#OceansAndCoasts"/>
    <rdfs:label>Collapse of stock due to disease/contamination</rdfs:label>
    <skos:related rdf:resource="http://asi.ice.ucdavis.edu/sustsource/schemas/sustsource.owl#CommonPoolResources"/>
    <dc:references>
      <dc:BibliographicResource rdf:about="http://asi.ice.ucdavis.edu/sustsource/schemas/sustsourceindiv.rdf#GIWA2006">
        <dc:title>Challenges to International Waters Regional Assessments in a Global Perspective</dc:title>
        <rdfs:label>Challenges to International Waters Regional Assessments in a Global Perspective</rdfs:label>
        <dc:creator>GIWA</dc:creator>
        <asi:citationKey>GIWA2006</asi:citationKey>
        <dc:date>2006</dc:date>
      </dc:BibliographicResource>
    </dc:references>
    <skos:related>
      <asi:ComponentIssue rdf:about="http://asi.ice.ucdavis.edu/sustsource/schemas/sustsourceindiv.rdf#Fisheries">
        <skos:related rdf:resource="http://asi.ice.ucdavis.edu/sustsource/schemas/sustsource.owl#EcosystemServices"/>
        <skos:related rdf:resource="http://asi.ice.ucdavis.edu/sustsource/schemas/sustsource.owl#FoodProduction"/>
        <skos:related rdf:resource="http://asi.ice.ucdavis.edu/sustsource/schemas/sustsource.owl#Institutions"/>
        <skos:related rdf:resource="http://asi.ice.ucdavis.edu/sustsource/schemas/sustsource.owl#TradePolicies"/>
        <skos:related rdf:resource="http://asi.ice.ucdavis.edu/sustsource/schemas/sustsource.owl#Governance"/>
        <skos:related rdf:resource="http://asi.ice.ucdavis.edu/sustsource/schemas/sustsource.owl#SocialStructure"/>
        <skos:related rdf:resource="http://asi.ice.ucdavis.edu/sustsource/schemas/sustsource.owl#CommonPoolResources"/>
        <skos:related rdf:resource="http://asi.ice.ucdavis.edu/sustsource/schemas/sustsource.owl#OceansAndCoasts"/>
        <rdfs:label>Fisheries</rdfs:label>
        <dc:title>Fisheries</dc:title>
        <skos:related rdf:resource="http://asi.ice.ucdavis.edu/sustsource/schemas/sustsource.owl#Water"/>
      </asi:ComponentIssue>
    </skos:related>
    <dc:title>Collapse of stock as a result of disease or contamination</dc:title>
    <skos:related rdf:resource="http://asi.ice.ucdavis.edu/sustsource/schemas/sustsource.owl#WastesAndPollution"/>
  </asi:Indicator>
  <asi:Indicator rdf:about="http://asi.ice.ucdavis.edu/sustsource/schemas/sustsourceindiv.rdf#ind2369">
    <dc:references rdf:resource="http://asi.ice.ucdavis.edu/sustsource/schemas/sustsourceindiv.rdf#LADA2011b"/>
    <skos:related rdf:resource="http://asi.ice.ucdavis.edu/sustsource/schemas/sustsource.owl#PhysicalInfrastructure"/>
    <skos:related>
      <asi:ComponentIssue rdf:about="http://asi.ice.ucdavis.edu/sustsource/schemas/sustsourceindiv.rdf#MarketInfrastructure">
        <skos:related rdf:resource="http://asi.ice.ucdavis.edu/sustsource/schemas/sustsource.owl#Markets"/>
        <skos:related rdf:resource="http://asi.ice.ucdavis.edu/sustsource/schemas/sustsource.owl#PhysicalInfrastructure"/>
        <rdfs:label>Market Infrastructure</rdfs:label>
        <skos:related rdf:resource="http://asi.ice.ucdavis.edu/sustsource/schemas/sustsource.owl#AgriculturalSector"/>
        <skos:related rdf:resource="http://asi.ice.ucdavis.edu/sustsource/schemas/sustsource.owl#Technology"/>
        <dc:title>Market Infrastructure</dc:title>
      </asi:ComponentIssue>
    </skos:related>
    <rdfs:label>Perception - service or infrastructure missing or not accessible?</rdfs:label>
    <skos:related rdf:resource="http://asi.ice.ucdavis.edu/sustsource/schemas/sustsourceindiv.rdf#HealthCareInfrastructure"/>
    <skos:related rdf:resource="http://asi.ice.ucdavis.edu/sustsource/schemas/sustsourceindiv.rdf#EducationInfrastructure"/>
    <skos:related>
      <asi:ComponentIssue rdf:about="http://asi.ice.ucdavis.edu/sustsource/schemas/sustsourceindiv.rdf#TransportInfrastructure">
        <skos:related rdf:resource="http://asi.ice.ucdavis.edu/sustsource/schemas/sustsource.owl#SocialStructure"/>
        <rdfs:label>Transport Infrastructure</rdfs:label>
        <skos:related rdf:resource="http://asi.ice.ucdavis.edu/sustsource/schemas/sustsource.owl#Technology"/>
        <skos:related rdf:resource="http://asi.ice.ucdavis.edu/sustsource/schemas/sustsource.owl#Governance"/>
        <skos:related rdf:resource="http://asi.ice.ucdavis.edu/sustsource/schemas/sustsource.owl#PhysicalInfrastructure"/>
        <skos:related rdf:resource="http://asi.ice.ucdavis.edu/sustsource/schemas/sustsource.owl#SocioculturalSystems"/>
        <dc:title>Transport Infrastructure</dc:title>
      </asi:ComponentIssue>
    </skos:related>
    <skos:related rdf:resource="http://asi.ice.ucdavis.edu/sustsource/schemas/sustsourceindiv.rdf#InformationInfrastructure"/>
    <skos:related rdf:resource="http://asi.ice.ucdavis.edu/sustsource/schemas/sustsourceindiv.rdf#WaterInfrastructure"/>
    <skos:related rdf:resource="http://asi.ice.ucdavis.edu/sustsource/schemas/sustsourceindiv.rdf#EnergyInfrastructure"/>
    <dc:title>Local household/farmer Perception - What useful service or infrastructure is missing or not accessible?</dc:title>
  </asi:Indicator>
  <asi:Indicator rdf:about="http://asi.ice.ucdavis.edu/sustsource/schemas/sustsourceindiv.rdf#ind483">
    <skos:related rdf:resource="http://asi.ice.ucdavis.edu/sustsource/schemas/sustsource.owl#Biodiversity"/>
    <skos:related rdf:resource="http://asi.ice.ucdavis.edu/sustsource/schemas/sustsource.owl#AgriculturalSector"/>
    <rdfs:label>Agricultural and natural biodiversity</rdfs:label>
    <dc:title>Agricultural and natural biodiversity</dc:title>
    <dc:references>
      <dc:BibliographicResource rdf:about="http://asi.ice.ucdavis.edu/sustsource/schemas/sustsourceindiv.rdf#IAASTD2008">
        <rdfs:label>International Assessment of Agricultural Knowledge, Science and Technology of Development: Executive Summary of the Synthesis Report</rdfs:label>
        <dc:title>International Assessment of Agricultural Knowledge, Science and Technology of Development: Executive Summary of the Synthesis Report</dc:title>
        <dc:creator>IAASTD</dc:creator>
        <asi:citationKey>IAASTD2008</asi:citationKey>
        <dc:date>2008</dc:date>
      </dc:BibliographicResource>
    </dc:references>
  </asi:Indicator>
  <asi:Indicator rdf:about="http://asi.ice.ucdavis.edu/sustsource/schemas/sustsourceindiv.rdf#ind1104">
    <skos:related>
      <asi:ComponentIssue rdf:about="http://asi.ice.ucdavis.edu/sustsource/schemas/sustsourceindiv.rdf#OceanAcidification">
        <dc:title>Ocean Acidification</dc:title>
        <skos:related rdf:resource="http://asi.ice.ucdavis.edu/sustsource/schemas/sustsource.owl#AirAndClimate"/>
        <skos:related rdf:resource="http://asi.ice.ucdavis.edu/sustsource/schemas/sustsource.owl#WastesAndPollution"/>
        <rdfs:label>Ocean Acidification</rdfs:label>
        <skos:related rdf:resource="http://asi.ice.ucdavis.edu/sustsource/schemas/sustsource.owl#OceansAndCoasts"/>
      </asi:ComponentIssue>
    </skos:related>
    <skos:related rdf:resource="http://asi.ice.ucdavis.edu/sustsource/schemas/sustsourceindiv.rdf#Habitats"/>
    <skos:related rdf:resource="http://asi.ice.ucdavis.edu/sustsource/schemas/sustsourceindiv.rdf#EcosystemHealth"/>
    <skos:related>
      <asi:ComponentIssue rdf:about="http://asi.ice.ucdavis.edu/sustsource/schemas/sustsourceindiv.rdf#ClimateChange">
        <skos:related rdf:resource="http://asi.ice.ucdavis.edu/sustsource/schemas/sustsource.owl#Inputs"/>
        <skos:related rdf:resource="http://asi.ice.ucdavis.edu/sustsource/schemas/sustsource.owl#Disasters"/>
        <skos:related rdf:resource="http://asi.ice.ucdavis.edu/sustsource/schemas/sustsource.owl#EcosystemServices"/>
        <skos:related rdf:resource="http://asi.ice.ucdavis.edu/sustsource/schemas/sustsource.owl#AgriculturalSector"/>
        <skos:related rdf:resource="http://asi.ice.ucdavis.edu/sustsource/schemas/sustsource.owl#WastesAndPollution"/>
        <skos:related rdf:resource="http://asi.ice.ucdavis.edu/sustsource/schemas/sustsource.owl#PhysicalInfrastructure"/>
        <skos:related rdf:resource="http://asi.ice.ucdavis.edu/sustsource/schemas/sustsource.owl#Energy"/>
        <rdfs:label>Climate Change</rdfs:label>
        <skos:related rdf:resource="http://asi.ice.ucdavis.edu/sustsource/schemas/sustsource.owl#Governance"/>
        <skos:related rdf:resource="http://asi.ice.ucdavis.edu/sustsource/schemas/sustsource.owl#AirAndClimate"/>
        <skos:related rdf:resource="http://asi.ice.ucdavis.edu/sustsource/schemas/sustsource.owl#Institutions"/>
        <skos:related rdf:resource="http://asi.ice.ucdavis.edu/sustsource/schemas/sustsource.owl#FoodProduction"/>
        <skos:related rdf:resource="http://asi.ice.ucdavis.edu/sustsource/schemas/sustsource.owl#Technology"/>
        <dc:title>Climate Change</dc:title>
        <skos:related rdf:resource="http://asi.ice.ucdavis.edu/sustsource/schemas/sustsource.owl#CommonPoolResources"/>
      </asi:ComponentIssue>
    </skos:related>
    <dc:references>
      <dc:BibliographicResource rdf:about="http://asi.ice.ucdavis.edu/sustsource/schemas/sustsourceindiv.rdf#NASA2007">
        <dc:title>Sourcebook on Remote Sensing and Biodiversity Indicators</dc:title>
        <dc:creator>NASA-NGO</dc:creator>
        <rdfs:label>Sourcebook on Remote Sensing and Biodiversity Indicators</rdfs:label>
        <asi:citationKey>NASA2007</asi:citationKey>
        <dc:date>2007</dc:date>
      </dc:BibliographicResource>
    </dc:references>
    <dc:title>Percent cover of living coral</dc:title>
    <skos:related>
      <asi:ComponentIssue rdf:about="http://asi.ice.ucdavis.edu/sustsource/schemas/sustsourceindiv.rdf#SeaPollution">
        <rdfs:label>Sea Pollution</rdfs:label>
        <dc:title>Sea Pollution</dc:title>
        <skos:related rdf:resource="http://asi.ice.ucdavis.edu/sustsource/schemas/sustsource.owl#WastesAndPollution"/>
        <skos:related rdf:resource="http://asi.ice.ucdavis.edu/sustsource/schemas/sustsource.owl#OceansAndCoasts"/>
      </asi:ComponentIssue>
    </skos:related>
    <skos:related rdf:resource="http://asi.ice.ucdavis.edu/sustsource/schemas/sustsource.owl#EcosystemServices"/>
    <skos:related rdf:resource="http://asi.ice.ucdavis.edu/sustsource/schemas/sustsource.owl#OceansAndCoasts"/>
    <rdfs:label>Percent cover of living coral</rdfs:label>
    <skos:related rdf:resource="http://asi.ice.ucdavis.edu/sustsource/schemas/sustsource.owl#CommonPoolResources"/>
    <skos:related>
      <asi:ComponentIssue rdf:about="http://asi.ice.ucdavis.edu/sustsource/schemas/sustsourceindiv.rdf#Eutrophication">
        <skos:related rdf:resource="http://asi.ice.ucdavis.edu/sustsource/schemas/sustsource.owl#Biodiversity"/>
        <skos:related rdf:resource="http://asi.ice.ucdavis.edu/sustsource/schemas/sustsource.owl#OceansAndCoasts"/>
        <skos:related rdf:resource="http://asi.ice.ucdavis.edu/sustsource/schemas/sustsource.owl#WastesAndPollution"/>
        <skos:related rdf:resource="http://asi.ice.ucdavis.edu/sustsource/schemas/sustsource.owl#Water"/>
        <dc:title>Eutrophication</dc:title>
        <skos:related rdf:resource="http://asi.ice.ucdavis.edu/sustsource/schemas/sustsource.owl#Inputs"/>
        <rdfs:label>Eutrophication</rdfs:label>
      </asi:ComponentIssue>
    </skos:related>
    <skos:related>
      <asi:ComponentIssue rdf:about="http://asi.ice.ucdavis.edu/sustsource/schemas/sustsourceindiv.rdf#SeaLevelRise">
        <skos:related rdf:resource="http://asi.ice.ucdavis.edu/sustsource/schemas/sustsource.owl#Water"/>
        <dc:title>Sea Level Rise</dc:title>
        <skos:related rdf:resource="http://asi.ice.ucdavis.edu/sustsource/schemas/sustsource.owl#Disasters"/>
        <skos:related rdf:resource="http://asi.ice.ucdavis.edu/sustsource/schemas/sustsource.owl#OceansAndCoasts"/>
        <skos:related rdf:resource="http://asi.ice.ucdavis.edu/sustsource/schemas/sustsource.owl#PhysicalInfrastructure"/>
        <skos:related rdf:resource="http://asi.ice.ucdavis.edu/sustsource/schemas/sustsource.owl#AirAndClimate"/>
        <skos:related rdf:resource="http://asi.ice.ucdavis.edu/sustsource/schemas/sustsource.owl#GeographicalDistribution"/>
        <rdfs:label>Sea Level Rise</rdfs:label>
      </asi:ComponentIssue>
    </skos:related>
  </asi:Indicator>
  <asi:Indicator rdf:about="http://asi.ice.ucdavis.edu/sustsource/schemas/sustsourceindiv.rdf#ind2368">
    <skos:related rdf:resource="http://asi.ice.ucdavis.edu/sustsource/schemas/sustsourceindiv.rdf#CroppingSystems"/>
    <skos:related rdf:resource="http://asi.ice.ucdavis.edu/sustsource/schemas/sustsource.owl#LandAndSoil"/>
    <skos:related rdf:resource="http://asi.ice.ucdavis.edu/sustsource/schemas/sustsource.owl#FoodProduction"/>
    <skos:related rdf:resource="http://asi.ice.ucdavis.edu/sustsource/schemas/sustsourceindiv.rdf#KnowledgeAndInformationSystems"/>
    <skos:related rdf:resource="http://asi.ice.ucdavis.edu/sustsource/schemas/sustsource.owl#SocioculturalSystems"/>
    <skos:related>
      <asi:ComponentIssue rdf:about="http://asi.ice.ucdavis.edu/sustsource/schemas/sustsourceindiv.rdf#ValueSystemsAndBehavioralNorms">
        <skos:related rdf:resource="http://asi.ice.ucdavis.edu/sustsource/schemas/sustsource.owl#Institutions"/>
        <skos:related rdf:resource="http://asi.ice.ucdavis.edu/sustsource/schemas/sustsource.owl#SocioculturalSystems"/>
        <rdfs:label>Value Systems and Behavioral Norms</rdfs:label>
        <skos:related rdf:resource="http://asi.ice.ucdavis.edu/sustsource/schemas/sustsource.owl#SocialStructure"/>
        <dc:title>Value Systems and Behavioral Norms</dc:title>
      </asi:ComponentIssue>
    </skos:related>
    <rdfs:label>Perception - crop yields decreasing, constant, increasing over past decade?</rdfs:label>
    <dc:references rdf:resource="http://asi.ice.ucdavis.edu/sustsource/schemas/sustsourceindiv.rdf#LADA2011b"/>
    <skos:related>
      <asi:ComponentIssue rdf:about="http://asi.ice.ucdavis.edu/sustsource/schemas/sustsourceindiv.rdf#LandscapeChanges">
        <rdfs:label>Landscape Changes</rdfs:label>
        <skos:related rdf:resource="http://asi.ice.ucdavis.edu/sustsource/schemas/sustsource.owl#SocialStructure"/>
        <skos:related rdf:resource="http://asi.ice.ucdavis.edu/sustsource/schemas/sustsource.owl#LandAndSoil"/>
        <skos:related rdf:resource="http://asi.ice.ucdavis.edu/sustsource/schemas/sustsource.owl#Disasters"/>
        <skos:related rdf:resource="http://asi.ice.ucdavis.edu/sustsource/schemas/sustsource.owl#Institutions"/>
        <skos:related rdf:resource="http://asi.ice.ucdavis.edu/sustsource/schemas/sustsource.owl#FoodProduction"/>
        <skos:related rdf:resource="http://asi.ice.ucdavis.edu/sustsource/schemas/sustsource.owl#GeographicalDistribution"/>
        <dc:title>Landscape Changes</dc:title>
        <skos:related rdf:resource="http://asi.ice.ucdavis.edu/sustsource/schemas/sustsource.owl#Governance"/>
        <skos:related rdf:resource="http://asi.ice.ucdavis.edu/sustsource/schemas/sustsource.owl#PropertyRights"/>
        <skos:related rdf:resource="http://asi.ice.ucdavis.edu/sustsource/schemas/sustsource.owl#Biodiversity"/>
        <skos:related rdf:resource="http://asi.ice.ucdavis.edu/sustsource/schemas/sustsource.owl#PhysicalInfrastructure"/>
        <skos:related rdf:resource="http://asi.ice.ucdavis.edu/sustsource/schemas/sustsource.owl#SocioculturalSystems"/>
        <skos:related rdf:resource="http://asi.ice.ucdavis.edu/sustsource/schemas/sustsource.owl#Deforestation"/>
      </asi:ComponentIssue>
    </skos:related>
    <skos:related rdf:resource="http://asi.ice.ucdavis.edu/sustsource/schemas/sustsourceindiv.rdf#CropYield"/>
    <dc:title>Local household/farmer Perception - are crop yields decreasing, constant, or increasing over past 10 years?</dc:title>
  </asi:Indicator>
  <asi:Indicator rdf:about="http://asi.ice.ucdavis.edu/sustsource/schemas/sustsourceindiv.rdf#ind1550">
    <dc:title>Claims on central government (annual growth as % of broad money)</dc:title>
    <skos:related rdf:resource="http://asi.ice.ucdavis.edu/sustsource/schemas/sustsource.owl#Governance"/>
    <rdfs:label>Claims on central government</rdfs:label>
    <skos:related rdf:resource="http://asi.ice.ucdavis.edu/sustsource/schemas/sustsource.owl#Markets"/>
    <skos:related>
      <asi:ComponentIssue rdf:about="http://asi.ice.ucdavis.edu/sustsource/schemas/sustsourceindiv.rdf#InvestmentInHealth">
        <rdfs:label>Investment In Health</rdfs:label>
        <skos:related rdf:resource="http://asi.ice.ucdavis.edu/sustsource/schemas/sustsource.owl#PhysicalInfrastructure"/>
        <dc:title>Investment In Health</dc:title>
        <skos:related rdf:resource="http://asi.ice.ucdavis.edu/sustsource/schemas/sustsource.owl#Finance"/>
        <skos:related rdf:resource="http://asi.ice.ucdavis.edu/sustsource/schemas/sustsource.owl#Governance"/>
        <skos:related rdf:resource="http://asi.ice.ucdavis.edu/sustsource/schemas/sustsource.owl#PublicHealth"/>
        <skos:related rdf:resource="http://asi.ice.ucdavis.edu/sustsource/schemas/sustsource.owl#ReproductiveHealth"/>
      </asi:ComponentIssue>
    </skos:related>
    <skos:related rdf:resource="http://asi.ice.ucdavis.edu/sustsource/schemas/sustsourceindiv.rdf#MarketPerformance"/>
    <skos:related rdf:resource="http://asi.ice.ucdavis.edu/sustsource/schemas/sustsource.owl#Finance"/>
    <dc:references rdf:resource="http://asi.ice.ucdavis.edu/sustsource/schemas/sustsourceindiv.rdf#WorldBank2012"/>
    <skos:related>
      <asi:ComponentIssue rdf:about="http://asi.ice.ucdavis.edu/sustsource/schemas/sustsourceindiv.rdf#TariffsTaxesSubsidies">
        <dc:title>Tariffs, Taxes, Subsidies</dc:title>
        <rdfs:label>Tariffs, Taxes, Subsidies</rdfs:label>
        <skos:related rdf:resource="http://asi.ice.ucdavis.edu/sustsource/schemas/sustsource.owl#Institutions"/>
        <skos:related rdf:resource="http://asi.ice.ucdavis.edu/sustsource/schemas/sustsource.owl#Finance"/>
        <skos:related rdf:resource="http://asi.ice.ucdavis.edu/sustsource/schemas/sustsource.owl#TradePolicies"/>
        <skos:related rdf:resource="http://asi.ice.ucdavis.edu/sustsource/schemas/sustsource.owl#Markets"/>
        <skos:related rdf:resource="http://asi.ice.ucdavis.edu/sustsource/schemas/sustsource.owl#AgriculturalSector"/>
        <skos:related rdf:resource="http://asi.ice.ucdavis.edu/sustsource/schemas/sustsource.owl#Income"/>
        <skos:related rdf:resource="http://asi.ice.ucdavis.edu/sustsource/schemas/sustsource.owl#Governance"/>
        <skos:related rdf:resource="http://asi.ice.ucdavis.edu/sustsource/schemas/sustsource.owl#FoodProduction"/>
      </asi:ComponentIssue>
    </skos:related>
    <skos:related rdf:resource="http://asi.ice.ucdavis.edu/sustsource/schemas/sustsourceindiv.rdf#InvestmentInEducation"/>
  </asi:Indicator>
  <asi:Indicator rdf:about="http://asi.ice.ucdavis.edu/sustsource/schemas/sustsourceindiv.rdf#ind1113">
    <skos:related>
      <asi:ComponentIssue rdf:about="http://asi.ice.ucdavis.edu/sustsource/schemas/sustsourceindiv.rdf#ForestCanopyCover">
        <skos:related rdf:resource="http://asi.ice.ucdavis.edu/sustsource/schemas/sustsource.owl#LandAndSoil"/>
        <skos:related rdf:resource="http://asi.ice.ucdavis.edu/sustsource/schemas/sustsource.owl#AirAndClimate"/>
        <skos:related rdf:resource="http://asi.ice.ucdavis.edu/sustsource/schemas/sustsource.owl#Biodiversity"/>
        <dc:title>Forest Canopy Cover</dc:title>
        <rdfs:label>Forest Canopy Cover</rdfs:label>
        <skos:related rdf:resource="http://asi.ice.ucdavis.edu/sustsource/schemas/sustsource.owl#Deforestation"/>
      </asi:ComponentIssue>
    </skos:related>
    <skos:related>
      <asi:ComponentIssue rdf:about="http://asi.ice.ucdavis.edu/sustsource/schemas/sustsourceindiv.rdf#ForestEcology">
        <skos:related rdf:resource="http://asi.ice.ucdavis.edu/sustsource/schemas/sustsource.owl#AirAndClimate"/>
        <rdfs:label>Forest Ecology</rdfs:label>
        <skos:related rdf:resource="http://asi.ice.ucdavis.edu/sustsource/schemas/sustsource.owl#LandAndSoil"/>
        <skos:related rdf:resource="http://asi.ice.ucdavis.edu/sustsource/schemas/sustsource.owl#Deforestation"/>
        <dc:title>Forest Ecology</dc:title>
        <skos:related rdf:resource="http://asi.ice.ucdavis.edu/sustsource/schemas/sustsource.owl#Biodiversity"/>
      </asi:ComponentIssue>
    </skos:related>
    <rdfs:label>Mangrove leaf area index (LAI)</rdfs:label>
    <skos:related rdf:resource="http://asi.ice.ucdavis.edu/sustsource/schemas/sustsource.owl#EcosystemServices"/>
    <dc:title>Extent of mangrove ecosystems - mangrove leaf area index (LAI) - used in areas where field surveys are not possible</dc:title>
    <skos:related>
      <asi:ComponentIssue rdf:about="http://asi.ice.ucdavis.edu/sustsource/schemas/sustsourceindiv.rdf#Forests">
        <skos:related rdf:resource="http://asi.ice.ucdavis.edu/sustsource/schemas/sustsource.owl#Deforestation"/>
        <dc:title>Forests</dc:title>
        <skos:related rdf:resource="http://asi.ice.ucdavis.edu/sustsource/schemas/sustsource.owl#AirAndClimate"/>
        <skos:related rdf:resource="http://asi.ice.ucdavis.edu/sustsource/schemas/sustsource.owl#EcosystemServices"/>
        <rdfs:label>Forests</rdfs:label>
        <skos:related rdf:resource="http://asi.ice.ucdavis.edu/sustsource/schemas/sustsource.owl#AgriculturalSector"/>
        <skos:related rdf:resource="http://asi.ice.ucdavis.edu/sustsource/schemas/sustsource.owl#CommonPoolResources"/>
        <skos:related rdf:resource="http://asi.ice.ucdavis.edu/sustsource/schemas/sustsource.owl#ProtectedAreas"/>
        <skos:related rdf:resource="http://asi.ice.ucdavis.edu/sustsource/schemas/sustsource.owl#LandAndSoil"/>
        <skos:related rdf:resource="http://asi.ice.ucdavis.edu/sustsource/schemas/sustsource.owl#Biodiversity"/>
      </asi:ComponentIssue>
    </skos:related>
    <skos:related rdf:resource="http://asi.ice.ucdavis.edu/sustsource/schemas/sustsource.owl#CommonPoolResources"/>
    <skos:related rdf:resource="http://asi.ice.ucdavis.edu/sustsource/schemas/sustsource.owl#OceansAndCoasts"/>
    <skos:related rdf:resource="http://asi.ice.ucdavis.edu/sustsource/schemas/sustsourceindiv.rdf#SeaPollution"/>
    <dc:references rdf:resource="http://asi.ice.ucdavis.edu/sustsource/schemas/sustsourceindiv.rdf#NASA2007"/>
    <skos:related rdf:resource="http://asi.ice.ucdavis.edu/sustsource/schemas/sustsourceindiv.rdf#EcosystemHealth"/>
    <skos:related rdf:resource="http://asi.ice.ucdavis.edu/sustsource/schemas/sustsourceindiv.rdf#ClimateChange"/>
    <skos:related rdf:resource="http://asi.ice.ucdavis.edu/sustsource/schemas/sustsourceindiv.rdf#SeaLevelRise"/>
    <skos:related rdf:resource="http://asi.ice.ucdavis.edu/sustsource/schemas/sustsource.owl#Deforestation"/>
    <skos:related>
      <asi:ComponentIssue rdf:about="http://asi.ice.ucdavis.edu/sustsource/schemas/sustsourceindiv.rdf#Wetlands">
        <skos:related rdf:resource="http://asi.ice.ucdavis.edu/sustsource/schemas/sustsource.owl#LandAndSoil"/>
        <skos:related rdf:resource="http://asi.ice.ucdavis.edu/sustsource/schemas/sustsource.owl#Water"/>
        <dc:title>Wetlands</dc:title>
        <rdfs:label>Wetlands</rdfs:label>
        <skos:related rdf:resource="http://asi.ice.ucdavis.edu/sustsource/schemas/sustsource.owl#CommonPoolResources"/>
        <skos:related rdf:resource="http://asi.ice.ucdavis.edu/sustsource/schemas/sustsource.owl#EcosystemServices"/>
        <skos:related rdf:resource="http://asi.ice.ucdavis.edu/sustsource/schemas/sustsource.owl#Biodiversity"/>
      </asi:ComponentIssue>
    </skos:related>
    <skos:related rdf:resource="http://asi.ice.ucdavis.edu/sustsource/schemas/sustsourceindiv.rdf#Habitats"/>
  </asi:Indicator>
  <dc:BibliographicResource rdf:about="http://asi.ice.ucdavis.edu/sustsource/schemas/sustsourceindiv.rdf#ChapagainHoekstra2011">
    <asi:citationKey>ChapagainHoekstra2011</asi:citationKey>
    <dc:title>The blue, green and grey water footprint of rice from both a production and consumption perspectives.</dc:title>
    <dc:creator>Chapagain, Hoekstra</dc:creator>
    <dc:date>2011</dc:date>
    <rdfs:label>The blue, green and grey water footprint of rice from both a production and consumption perspectives.</rdfs:label>
  </dc:BibliographicResource>
  <asi:Indicator rdf:about="http://asi.ice.ucdavis.edu/sustsource/schemas/sustsourceindiv.rdf#ind2278">
    <skos:related>
      <asi:ComponentIssue rdf:about="http://asi.ice.ucdavis.edu/sustsource/schemas/sustsourceindiv.rdf#DiscriminationInEmployment">
        <skos:related rdf:resource="http://asi.ice.ucdavis.edu/sustsource/schemas/sustsource.owl#HumanRights"/>
        <skos:related rdf:resource="http://asi.ice.ucdavis.edu/sustsource/schemas/sustsource.owl#Income"/>
        <skos:related rdf:resource="http://asi.ice.ucdavis.edu/sustsource/schemas/sustsource.owl#WomenAndWages"/>
        <skos:related rdf:resource="http://asi.ice.ucdavis.edu/sustsource/schemas/sustsource.owl#Governance"/>
        <skos:related rdf:resource="http://asi.ice.ucdavis.edu/sustsource/schemas/sustsource.owl#Labor"/>
        <skos:related rdf:resource="http://asi.ice.ucdavis.edu/sustsource/schemas/sustsource.owl#WomensParticipation"/>
        <rdfs:label>Discrimination in Employment</rdfs:label>
        <skos:related rdf:resource="http://asi.ice.ucdavis.edu/sustsource/schemas/sustsource.owl#SocialStructure"/>
        <skos:related rdf:resource="http://asi.ice.ucdavis.edu/sustsource/schemas/sustsource.owl#Institutions"/>
        <skos:related rdf:resource="http://asi.ice.ucdavis.edu/sustsource/schemas/sustsource.owl#SocioculturalSystems"/>
        <dc:title>Discrimination in Employment</dc:title>
        <skos:related rdf:resource="http://asi.ice.ucdavis.edu/sustsource/schemas/sustsource.owl#Participation"/>
      </asi:ComponentIssue>
    </skos:related>
    <skos:related>
      <asi:ComponentIssue rdf:about="http://asi.ice.ucdavis.edu/sustsource/schemas/sustsourceindiv.rdf#Discrimination">
        <rdfs:label>Discrimination</rdfs:label>
        <skos:related rdf:resource="http://asi.ice.ucdavis.edu/sustsource/schemas/sustsource.owl#SocialStructure"/>
        <skos:related rdf:resource="http://asi.ice.ucdavis.edu/sustsource/schemas/sustsource.owl#Labor"/>
        <skos:related rdf:resource="http://asi.ice.ucdavis.edu/sustsource/schemas/sustsource.owl#SocioculturalSystems"/>
        <skos:related rdf:resource="http://asi.ice.ucdavis.edu/sustsource/schemas/sustsource.owl#HumanRights"/>
        <skos:related rdf:resource="http://asi.ice.ucdavis.edu/sustsource/schemas/sustsource.owl#Participation"/>
        <skos:related rdf:resource="http://asi.ice.ucdavis.edu/sustsource/schemas/sustsource.owl#Literacy"/>
        <skos:related rdf:resource="http://asi.ice.ucdavis.edu/sustsource/schemas/sustsource.owl#PropertyRights"/>
        <skos:related rdf:resource="http://asi.ice.ucdavis.edu/sustsource/schemas/sustsource.owl#WomenAndWages"/>
        <skos:related rdf:resource="http://asi.ice.ucdavis.edu/sustsource/schemas/sustsource.owl#Safety"/>
        <skos:related rdf:resource="http://asi.ice.ucdavis.edu/sustsource/schemas/sustsource.owl#Income"/>
        <skos:related rdf:resource="http://asi.ice.ucdavis.edu/sustsource/schemas/sustsource.owl#WomensParticipation"/>
        <dc:title>Discrimination</dc:title>
      </asi:ComponentIssue>
    </skos:related>
    <skos:related>
      <asi:ComponentIssue rdf:about="http://asi.ice.ucdavis.edu/sustsource/schemas/sustsourceindiv.rdf#HumanRightsMonitoring">
        <skos:related rdf:resource="http://asi.ice.ucdavis.edu/sustsource/schemas/sustsource.owl#Governance"/>
        <skos:related rdf:resource="http://asi.ice.ucdavis.edu/sustsource/schemas/sustsource.owl#Labor"/>
        <skos:related rdf:resource="http://asi.ice.ucdavis.edu/sustsource/schemas/sustsource.owl#SocioculturalSystems"/>
        <skos:related rdf:resource="http://asi.ice.ucdavis.edu/sustsource/schemas/sustsource.owl#Institutions"/>
        <skos:related rdf:resource="http://asi.ice.ucdavis.edu/sustsource/schemas/sustsource.owl#TradePolicies"/>
        <skos:related rdf:resource="http://asi.ice.ucdavis.edu/sustsource/schemas/sustsource.owl#HumanRights"/>
        <rdfs:label>Human Rights Monitoring</rdfs:label>
        <dc:title>Human Rights Monitoring</dc:title>
      </asi:ComponentIssue>
    </skos:related>
    <asi:fullyCovers rdf:resource="http://asi.ice.ucdavis.edu/sustsource/schemas/sustsourceindiv.rdf#HumanRightsMonitoring"/>
    <dc:title>Number of human rights abuses</dc:title>
    <skos:related>
      <asi:ComponentIssue rdf:about="http://asi.ice.ucdavis.edu/sustsource/schemas/sustsourceindiv.rdf#CivilRights">
        <skos:related rdf:resource="http://asi.ice.ucdavis.edu/sustsource/schemas/sustsource.owl#WomensParticipation"/>
        <rdfs:label>Civil Rights</rdfs:label>
        <skos:related rdf:resource="http://asi.ice.ucdavis.edu/sustsource/schemas/sustsource.owl#Governance"/>
        <dc:title>Civil Rights</dc:title>
        <skos:related rdf:resource="http://asi.ice.ucdavis.edu/sustsource/schemas/sustsource.owl#HumanRights"/>
        <skos:related rdf:resource="http://asi.ice.ucdavis.edu/sustsource/schemas/sustsource.owl#Participation"/>
        <skos:related rdf:resource="http://asi.ice.ucdavis.edu/sustsource/schemas/sustsource.owl#SocialStructure"/>
        <skos:related rdf:resource="http://asi.ice.ucdavis.edu/sustsource/schemas/sustsource.owl#Labor"/>
        <skos:related rdf:resource="http://asi.ice.ucdavis.edu/sustsource/schemas/sustsource.owl#SocioculturalSystems"/>
        <skos:related rdf:resource="http://asi.ice.ucdavis.edu/sustsource/schemas/sustsource.owl#Institutions"/>
      </asi:ComponentIssue>
    </skos:related>
    <skos:related>
      <asi:ComponentIssue rdf:about="http://asi.ice.ucdavis.edu/sustsource/schemas/sustsourceindiv.rdf#Harrassment">
        <skos:related rdf:resource="http://asi.ice.ucdavis.edu/sustsource/schemas/sustsource.owl#Safety"/>
        <rdfs:label>Harrassment</rdfs:label>
        <skos:related rdf:resource="http://asi.ice.ucdavis.edu/sustsource/schemas/sustsource.owl#SocioculturalSystems"/>
        <dc:title>Harrassment</dc:title>
        <skos:related rdf:resource="http://asi.ice.ucdavis.edu/sustsource/schemas/sustsource.owl#Labor"/>
        <skos:related rdf:resource="http://asi.ice.ucdavis.edu/sustsource/schemas/sustsource.owl#SocialStructure"/>
        <skos:related rdf:resource="http://asi.ice.ucdavis.edu/sustsource/schemas/sustsource.owl#HumanRights"/>
        <skos:related rdf:resource="http://asi.ice.ucdavis.edu/sustsource/schemas/sustsource.owl#WomenAndWages"/>
      </asi:ComponentIssue>
    </skos:related>
    <skos:related>
      <asi:ComponentIssue rdf:about="http://asi.ice.ucdavis.edu/sustsource/schemas/sustsourceindiv.rdf#ChildLabor">
        <skos:related rdf:resource="http://asi.ice.ucdavis.edu/sustsource/schemas/sustsource.owl#FoodProduction"/>
        <skos:related rdf:resource="http://asi.ice.ucdavis.edu/sustsource/schemas/sustsource.owl#Labor"/>
        <dc:title>Child Labor</dc:title>
        <skos:related rdf:resource="http://asi.ice.ucdavis.edu/sustsource/schemas/sustsource.owl#SocioculturalSystems"/>
        <skos:related rdf:resource="http://asi.ice.ucdavis.edu/sustsource/schemas/sustsource.owl#SocialStructure"/>
        <skos:related rdf:resource="http://asi.ice.ucdavis.edu/sustsource/schemas/sustsource.owl#TradePolicies"/>
        <skos:related rdf:resource="http://asi.ice.ucdavis.edu/sustsource/schemas/sustsource.owl#Income"/>
        <skos:related rdf:resource="http://asi.ice.ucdavis.edu/sustsource/schemas/sustsource.owl#Poverty"/>
        <rdfs:label>Child Labor</rdfs:label>
        <skos:related rdf:resource="http://asi.ice.ucdavis.edu/sustsource/schemas/sustsource.owl#HumanRights"/>
      </asi:ComponentIssue>
    </skos:related>
    <rdfs:label>Number of human rights abuses</rdfs:label>
    <skos:related rdf:resource="http://asi.ice.ucdavis.edu/sustsource/schemas/sustsource.owl#HumanRights"/>
    <skos:related>
      <asi:ComponentIssue rdf:about="http://asi.ice.ucdavis.edu/sustsource/schemas/sustsourceindiv.rdf#EmployeeRights">
        <skos:related rdf:resource="http://asi.ice.ucdavis.edu/sustsource/schemas/sustsource.owl#WomensParticipation"/>
        <skos:related rdf:resource="http://asi.ice.ucdavis.edu/sustsource/schemas/sustsource.owl#Institutions"/>
        <skos:related rdf:resource="http://asi.ice.ucdavis.edu/sustsource/schemas/sustsource.owl#Participation"/>
        <skos:related rdf:resource="http://asi.ice.ucdavis.edu/sustsource/schemas/sustsource.owl#SocialStructure"/>
        <skos:related rdf:resource="http://asi.ice.ucdavis.edu/sustsource/schemas/sustsource.owl#Labor"/>
        <skos:related rdf:resource="http://asi.ice.ucdavis.edu/sustsource/schemas/sustsource.owl#HumanRights"/>
        <dc:title>Employee Rights</dc:title>
        <rdfs:label>Employee Rights</rdfs:label>
        <skos:related rdf:resource="http://asi.ice.ucdavis.edu/sustsource/schemas/sustsource.owl#Governance"/>
      </asi:ComponentIssue>
    </skos:related>
    <skos:related>
      <asi:ComponentIssue rdf:about="http://asi.ice.ucdavis.edu/sustsource/schemas/sustsourceindiv.rdf#EmploymentAtWill">
        <skos:related rdf:resource="http://asi.ice.ucdavis.edu/sustsource/schemas/sustsource.owl#Labor"/>
        <skos:related rdf:resource="http://asi.ice.ucdavis.edu/sustsource/schemas/sustsource.owl#SocioculturalSystems"/>
        <dc:title>Employment at Will</dc:title>
        <skos:related rdf:resource="http://asi.ice.ucdavis.edu/sustsource/schemas/sustsource.owl#SocialStructure"/>
        <skos:related rdf:resource="http://asi.ice.ucdavis.edu/sustsource/schemas/sustsource.owl#HumanRights"/>
        <rdfs:label>Employment at Will</rdfs:label>
        <skos:related rdf:resource="http://asi.ice.ucdavis.edu/sustsource/schemas/sustsource.owl#Institutions"/>
        <skos:related rdf:resource="http://asi.ice.ucdavis.edu/sustsource/schemas/sustsource.owl#Governance"/>
      </asi:ComponentIssue>
    </skos:related>
    <dc:references rdf:resource="http://asi.ice.ucdavis.edu/sustsource/schemas/sustsourceindiv.rdf#SAFA2012"/>
    <skos:related>
      <asi:ComponentIssue rdf:about="http://asi.ice.ucdavis.edu/sustsource/schemas/sustsourceindiv.rdf#ForcedLabor">
        <skos:related rdf:resource="http://asi.ice.ucdavis.edu/sustsource/schemas/sustsource.owl#Poverty"/>
        <skos:related rdf:resource="http://asi.ice.ucdavis.edu/sustsource/schemas/sustsource.owl#SocialStructure"/>
        <dc:title>Forced Labor</dc:title>
        <skos:related rdf:resource="http://asi.ice.ucdavis.edu/sustsource/schemas/sustsource.owl#WomenAndWages"/>
        <rdfs:label>Forced Labor</rdfs:label>
        <skos:related rdf:resource="http://asi.ice.ucdavis.edu/sustsource/schemas/sustsource.owl#HumanRights"/>
        <skos:related rdf:resource="http://asi.ice.ucdavis.edu/sustsource/schemas/sustsource.owl#Income"/>
        <skos:related rdf:resource="http://asi.ice.ucdavis.edu/sustsource/schemas/sustsource.owl#FoodProduction"/>
        <skos:related rdf:resource="http://asi.ice.ucdavis.edu/sustsource/schemas/sustsource.owl#TradePolicies"/>
        <skos:related rdf:resource="http://asi.ice.ucdavis.edu/sustsource/schemas/sustsource.owl#Labor"/>
        <skos:related rdf:resource="http://asi.ice.ucdavis.edu/sustsource/schemas/sustsource.owl#SocioculturalSystems"/>
      </asi:ComponentIssue>
    </skos:related>
  </asi:Indicator>
  <asi:Indicator rdf:about="http://asi.ice.ucdavis.edu/sustsource/schemas/sustsourceindiv.rdf#ind493">
    <dc:title>Afforestation</dc:title>
    <dc:references rdf:resource="http://asi.ice.ucdavis.edu/sustsource/schemas/sustsourceindiv.rdf#IAASTD2008"/>
    <rdfs:label>Afforestation</rdfs:label>
    <skos:related rdf:resource="http://asi.ice.ucdavis.edu/sustsource/schemas/sustsourceindiv.rdf#ForestCanopyCover"/>
    <skos:related>
      <asi:ComponentIssue rdf:about="http://asi.ice.ucdavis.edu/sustsource/schemas/sustsourceindiv.rdf#LandCover">
        <skos:related rdf:resource="http://asi.ice.ucdavis.edu/sustsource/schemas/sustsource.owl#Deforestation"/>
        <skos:related rdf:resource="http://asi.ice.ucdavis.edu/sustsource/schemas/sustsource.owl#LandAndSoil"/>
        <skos:related rdf:resource="http://asi.ice.ucdavis.edu/sustsource/schemas/sustsource.owl#Biodiversity"/>
        <rdfs:label>Land Cover</rdfs:label>
        <dc:title>Land Cover</dc:title>
      </asi:ComponentIssue>
    </skos:related>
    <skos:related rdf:resource="http://asi.ice.ucdavis.edu/sustsource/schemas/sustsource.owl#LandAndSoil"/>
    <skos:related>
      <asi:ComponentIssue rdf:about="http://asi.ice.ucdavis.edu/sustsource/schemas/sustsourceindiv.rdf#LandUse">
        <skos:related rdf:resource="http://asi.ice.ucdavis.edu/sustsource/schemas/sustsource.owl#PropertyRights"/>
        <skos:related rdf:resource="http://asi.ice.ucdavis.edu/sustsource/schemas/sustsource.owl#PhysicalInfrastructure"/>
        <skos:related rdf:resource="http://asi.ice.ucdavis.edu/sustsource/schemas/sustsource.owl#SocioculturalSystems"/>
        <skos:related rdf:resource="http://asi.ice.ucdavis.edu/sustsource/schemas/sustsource.owl#Deforestation"/>
        <skos:related rdf:resource="http://asi.ice.ucdavis.edu/sustsource/schemas/sustsource.owl#CommonPoolResources"/>
        <skos:related rdf:resource="http://asi.ice.ucdavis.edu/sustsource/schemas/sustsource.owl#SocialStructure"/>
        <rdfs:label>Land Use</rdfs:label>
        <skos:related rdf:resource="http://asi.ice.ucdavis.edu/sustsource/schemas/sustsource.owl#LandAndSoil"/>
        <dc:title>Land Use</dc:title>
        <skos:related rdf:resource="http://asi.ice.ucdavis.edu/sustsource/schemas/sustsource.owl#FoodProduction"/>
        <skos:related rdf:resource="http://asi.ice.ucdavis.edu/sustsource/schemas/sustsource.owl#ProtectedAreas"/>
        <skos:related rdf:resource="http://asi.ice.ucdavis.edu/sustsource/schemas/sustsource.owl#EcosystemServices"/>
      </asi:ComponentIssue>
    </skos:related>
    <skos:related rdf:resource="http://asi.ice.ucdavis.edu/sustsource/schemas/sustsourceindiv.rdf#Forests"/>
  </asi:Indicator>
  <asi:Indicator rdf:about="http://asi.ice.ucdavis.edu/sustsource/schemas/sustsourceindiv.rdf#ind301">
    <skos:related rdf:resource="http://asi.ice.ucdavis.edu/sustsource/schemas/sustsourceindiv.rdf#GroundwaterContamination"/>
    <skos:related>
      <asi:ComponentIssue rdf:about="http://asi.ice.ucdavis.edu/sustsource/schemas/sustsourceindiv.rdf#AccessToTechnology">
        <skos:related rdf:resource="http://asi.ice.ucdavis.edu/sustsource/schemas/sustsource.owl#SocialStructure"/>
        <skos:related rdf:resource="http://asi.ice.ucdavis.edu/sustsource/schemas/sustsource.owl#Participation"/>
        <skos:related rdf:resource="http://asi.ice.ucdavis.edu/sustsource/schemas/sustsource.owl#WomensParticipation"/>
        <skos:related rdf:resource="http://asi.ice.ucdavis.edu/sustsource/schemas/sustsource.owl#Institutions"/>
        <skos:related rdf:resource="http://asi.ice.ucdavis.edu/sustsource/schemas/sustsource.owl#Technology"/>
        <skos:related rdf:resource="http://asi.ice.ucdavis.edu/sustsource/schemas/sustsource.owl#Literacy"/>
        <rdfs:label>Access to Technology</rdfs:label>
        <skos:related rdf:resource="http://asi.ice.ucdavis.edu/sustsource/schemas/sustsource.owl#EducationalResources"/>
        <dc:title>Access to Technology</dc:title>
        <skos:related rdf:resource="http://asi.ice.ucdavis.edu/sustsource/schemas/sustsource.owl#PhysicalInfrastructure"/>
        <skos:related rdf:resource="http://asi.ice.ucdavis.edu/sustsource/schemas/sustsource.owl#SocioculturalSystems"/>
      </asi:ComponentIssue>
    </skos:related>
    <skos:related rdf:resource="http://asi.ice.ucdavis.edu/sustsource/schemas/sustsourceindiv.rdf#PublicHealthInitiatives"/>
    <skos:related rdf:resource="http://asi.ice.ucdavis.edu/sustsource/schemas/sustsourceindiv.rdf#ManmadeDisasters"/>
    <skos:related rdf:resource="http://asi.ice.ucdavis.edu/sustsource/schemas/sustsourceindiv.rdf#HazardousWastesmanagement"/>
    <skos:related>
      <asi:ComponentIssue rdf:about="http://asi.ice.ucdavis.edu/sustsource/schemas/sustsourceindiv.rdf#AccidentBenefits">
        <skos:related rdf:resource="http://asi.ice.ucdavis.edu/sustsource/schemas/sustsource.owl#Labor"/>
        <skos:related rdf:resource="http://asi.ice.ucdavis.edu/sustsource/schemas/sustsource.owl#Safety"/>
        <skos:related rdf:resource="http://asi.ice.ucdavis.edu/sustsource/schemas/sustsource.owl#Governance"/>
        <dc:title>Accident Benefits</dc:title>
        <skos:related rdf:resource="http://asi.ice.ucdavis.edu/sustsource/schemas/sustsource.owl#Institutions"/>
        <rdfs:label>Accident Benefits</rdfs:label>
        <skos:related rdf:resource="http://asi.ice.ucdavis.edu/sustsource/schemas/sustsource.owl#HumanRights"/>
      </asi:ComponentIssue>
    </skos:related>
    <dc:title>Total number of technical accidents per yr</dc:title>
    <skos:related rdf:resource="http://asi.ice.ucdavis.edu/sustsource/schemas/sustsourceindiv.rdf#HumanExposure"/>
    <skos:related rdf:resource="http://asi.ice.ucdavis.edu/sustsource/schemas/sustsource.owl#PublicHealth"/>
    <skos:related rdf:resource="http://asi.ice.ucdavis.edu/sustsource/schemas/sustsourceindiv.rdf#EmployeeRights"/>
    <skos:related rdf:resource="http://asi.ice.ucdavis.edu/sustsource/schemas/sustsourceindiv.rdf#OccupationalDiseases"/>
    <skos:related rdf:resource="http://asi.ice.ucdavis.edu/sustsource/schemas/sustsourceindiv.rdf#ChildMortality"/>
    <skos:related rdf:resource="http://asi.ice.ucdavis.edu/sustsource/schemas/sustsourceindiv.rdf#OccupationalMortality"/>
    <skos:related rdf:resource="http://asi.ice.ucdavis.edu/sustsource/schemas/sustsource.owl#HumanMortality"/>
    <skos:related rdf:resource="http://asi.ice.ucdavis.edu/sustsource/schemas/sustsourceindiv.rdf#WorkingConditions"/>
    <skos:related rdf:resource="http://asi.ice.ucdavis.edu/sustsource/schemas/sustsource.owl#Technology"/>
    <skos:related rdf:resource="http://asi.ice.ucdavis.edu/sustsource/schemas/sustsource.owl#Safety"/>
    <skos:related rdf:resource="http://asi.ice.ucdavis.edu/sustsource/schemas/sustsourceindiv.rdf#HealthCareInfrastructure"/>
    <skos:related rdf:resource="http://asi.ice.ucdavis.edu/sustsource/schemas/sustsourceindiv.rdf#OccupationalAccidents"/>
    <skos:related rdf:resource="http://asi.ice.ucdavis.edu/sustsource/schemas/sustsource.owl#Labor"/>
    <skos:related rdf:resource="http://asi.ice.ucdavis.edu/sustsource/schemas/sustsourceindiv.rdf#InvestmentInHealth"/>
    <skos:related rdf:resource="http://asi.ice.ucdavis.edu/sustsource/schemas/sustsource.owl#Diseases"/>
    <skos:related rdf:resource="http://asi.ice.ucdavis.edu/sustsource/schemas/sustsourceindiv.rdf#TechnologicalExpertise"/>
    <skos:related rdf:resource="http://asi.ice.ucdavis.edu/sustsource/schemas/sustsource.owl#ReproductiveHealth"/>
    <skos:related rdf:resource="http://asi.ice.ucdavis.edu/sustsource/schemas/sustsourceindiv.rdf#OccupationalSafety"/>
    <skos:related rdf:resource="http://asi.ice.ucdavis.edu/sustsource/schemas/sustsourceindiv.rdf#OccupationalHealth"/>
    <rdfs:label>Total number of technical accidents per yr</rdfs:label>
    <skos:related>
      <asi:ComponentIssue rdf:about="http://asi.ice.ucdavis.edu/sustsource/schemas/sustsourceindiv.rdf#Machinery">
        <rdfs:label>Machinery</rdfs:label>
        <skos:related rdf:resource="http://asi.ice.ucdavis.edu/sustsource/schemas/sustsource.owl#Technology"/>
        <dc:title>Machinery</dc:title>
        <skos:related rdf:resource="http://asi.ice.ucdavis.edu/sustsource/schemas/sustsource.owl#Productivity"/>
        <skos:related rdf:resource="http://asi.ice.ucdavis.edu/sustsource/schemas/sustsource.owl#PhysicalInfrastructure"/>
        <skos:related rdf:resource="http://asi.ice.ucdavis.edu/sustsource/schemas/sustsource.owl#Inputs"/>
        <skos:related rdf:resource="http://asi.ice.ucdavis.edu/sustsource/schemas/sustsource.owl#Finance"/>
        <skos:related rdf:resource="http://asi.ice.ucdavis.edu/sustsource/schemas/sustsource.owl#FoodProduction"/>
      </asi:ComponentIssue>
    </skos:related>
    <skos:related>
      <asi:ComponentIssue rdf:about="http://asi.ice.ucdavis.edu/sustsource/schemas/sustsourceindiv.rdf#SafetyEducation">
        <skos:related rdf:resource="http://asi.ice.ucdavis.edu/sustsource/schemas/sustsource.owl#EducationalResources"/>
        <skos:related rdf:resource="http://asi.ice.ucdavis.edu/sustsource/schemas/sustsource.owl#Governance"/>
        <dc:title>Safety Education</dc:title>
        <skos:related rdf:resource="http://asi.ice.ucdavis.edu/sustsource/schemas/sustsource.owl#Safety"/>
        <rdfs:label>Safety Education</rdfs:label>
        <skos:related rdf:resource="http://asi.ice.ucdavis.edu/sustsource/schemas/sustsource.owl#Institutions"/>
        <skos:related rdf:resource="http://asi.ice.ucdavis.edu/sustsource/schemas/sustsource.owl#Labor"/>
        <skos:related rdf:resource="http://asi.ice.ucdavis.edu/sustsource/schemas/sustsource.owl#SocialStructure"/>
      </asi:ComponentIssue>
    </skos:related>
    <dc:references>
      <dc:BibliographicResource rdf:about="http://asi.ice.ucdavis.edu/sustsource/schemas/sustsourceindiv.rdf#Woerden2008">
        <dc:date>2008</dc:date>
        <dc:title>Training Module 4: Monitoring, data, and indicators (in Integrated Environmental Assessment (IEA) Training Manual)</dc:title>
        <dc:creator>Woerden et. al.</dc:creator>
        <asi:citationKey>Woerden2008</asi:citationKey>
        <rdfs:label>Training Module 4: Monitoring, data, and indicators (in Integrated Environmental Assessment (IEA) Training Manual)</rdfs:label>
      </dc:BibliographicResource>
    </dc:references>
    <skos:related>
      <asi:ComponentIssue rdf:about="http://asi.ice.ucdavis.edu/sustsource/schemas/sustsourceindiv.rdf#DiseaseIncidenceCommunicable">
        <skos:related rdf:resource="http://asi.ice.ucdavis.edu/sustsource/schemas/sustsource.owl#Diseases"/>
        <skos:related rdf:resource="http://asi.ice.ucdavis.edu/sustsource/schemas/sustsource.owl#HumanMortality"/>
        <skos:related rdf:resource="http://asi.ice.ucdavis.edu/sustsource/schemas/sustsource.owl#PublicHealth"/>
        <rdfs:label>Disease Incidence - Communicable</rdfs:label>
        <dc:title>Disease Incidence - Communicable</dc:title>
      </asi:ComponentIssue>
    </skos:related>
    <skos:related rdf:resource="http://asi.ice.ucdavis.edu/sustsource/schemas/sustsourceindiv.rdf#MaternalMortality"/>
    <skos:related rdf:resource="http://asi.ice.ucdavis.edu/sustsource/schemas/sustsourceindiv.rdf#TechnologyInnovation"/>
    <skos:related rdf:resource="http://asi.ice.ucdavis.edu/sustsource/schemas/sustsourceindiv.rdf#DiseaserelatedMortality"/>
  </asi:Indicator>
  <asi:Indicator rdf:about="http://asi.ice.ucdavis.edu/sustsource/schemas/sustsourceindiv.rdf#ind105">
    <dc:references rdf:resource="http://asi.ice.ucdavis.edu/sustsource/schemas/sustsourceindiv.rdf#COSA2012"/>
    <skos:related rdf:resource="http://asi.ice.ucdavis.edu/sustsource/schemas/sustsourceindiv.rdf#TariffsTaxesSubsidies"/>
    <skos:related rdf:resource="http://asi.ice.ucdavis.edu/sustsource/schemas/sustsourceindiv.rdf#OrganicFertilizers"/>
    <skos:related rdf:resource="http://asi.ice.ucdavis.edu/sustsource/schemas/sustsourceindiv.rdf#AgriculturalPrices"/>
    <skos:related>
      <asi:ComponentIssue rdf:about="http://asi.ice.ucdavis.edu/sustsource/schemas/sustsourceindiv.rdf#AgriculturalSubsidies">
        <skos:related rdf:resource="http://asi.ice.ucdavis.edu/sustsource/schemas/sustsource.owl#Income"/>
        <skos:related rdf:resource="http://asi.ice.ucdavis.edu/sustsource/schemas/sustsource.owl#Governance"/>
        <skos:related rdf:resource="http://asi.ice.ucdavis.edu/sustsource/schemas/sustsource.owl#WomenAndWages"/>
        <skos:related rdf:resource="http://asi.ice.ucdavis.edu/sustsource/schemas/sustsource.owl#AgriculturalSector"/>
        <skos:related rdf:resource="http://asi.ice.ucdavis.edu/sustsource/schemas/sustsource.owl#Markets"/>
        <skos:related rdf:resource="http://asi.ice.ucdavis.edu/sustsource/schemas/sustsource.owl#FoodProduction"/>
        <rdfs:label>Agricultural Subsidies</rdfs:label>
        <skos:related rdf:resource="http://asi.ice.ucdavis.edu/sustsource/schemas/sustsource.owl#SocialStructure"/>
        <dc:title>Agricultural Subsidies</dc:title>
        <skos:related rdf:resource="http://asi.ice.ucdavis.edu/sustsource/schemas/sustsource.owl#TradePolicies"/>
      </asi:ComponentIssue>
    </skos:related>
    <rdfs:label>Production cost of fertilizer for target crop</rdfs:label>
    <skos:related rdf:resource="http://asi.ice.ucdavis.edu/sustsource/schemas/sustsource.owl#Inputs"/>
    <skos:related>
      <asi:ComponentIssue rdf:about="http://asi.ice.ucdavis.edu/sustsource/schemas/sustsourceindiv.rdf#IncomeStability">
        <skos:related rdf:resource="http://asi.ice.ucdavis.edu/sustsource/schemas/sustsource.owl#Governance"/>
        <skos:related rdf:resource="http://asi.ice.ucdavis.edu/sustsource/schemas/sustsource.owl#WomenAndWages"/>
        <rdfs:label>Income Stability</rdfs:label>
        <skos:related rdf:resource="http://asi.ice.ucdavis.edu/sustsource/schemas/sustsource.owl#Markets"/>
        <skos:related rdf:resource="http://asi.ice.ucdavis.edu/sustsource/schemas/sustsource.owl#SocialStructure"/>
        <skos:related rdf:resource="http://asi.ice.ucdavis.edu/sustsource/schemas/sustsource.owl#Poverty"/>
        <dc:title>Income Stability</dc:title>
        <skos:related rdf:resource="http://asi.ice.ucdavis.edu/sustsource/schemas/sustsource.owl#Labor"/>
        <skos:related rdf:resource="http://asi.ice.ucdavis.edu/sustsource/schemas/sustsource.owl#Income"/>
      </asi:ComponentIssue>
    </skos:related>
    <skos:related rdf:resource="http://asi.ice.ucdavis.edu/sustsource/schemas/sustsource.owl#Income"/>
    <skos:related rdf:resource="http://asi.ice.ucdavis.edu/sustsource/schemas/sustsourceindiv.rdf#IncomeSufficiency"/>
    <dc:title>Total production costs for target crop-Fertilizer costs</dc:title>
    <skos:related rdf:resource="http://asi.ice.ucdavis.edu/sustsource/schemas/sustsourceindiv.rdf#IncomeGeneration"/>
    <skos:related rdf:resource="http://asi.ice.ucdavis.edu/sustsource/schemas/sustsourceindiv.rdf#AgriculturalProductionCosts"/>
    <skos:related rdf:resource="http://asi.ice.ucdavis.edu/sustsource/schemas/sustsource.owl#AgriculturalSector"/>
    <skos:related>
      <asi:ComponentIssue rdf:about="http://asi.ice.ucdavis.edu/sustsource/schemas/sustsourceindiv.rdf#Prices">
        <skos:related rdf:resource="http://asi.ice.ucdavis.edu/sustsource/schemas/sustsource.owl#Poverty"/>
        <skos:related rdf:resource="http://asi.ice.ucdavis.edu/sustsource/schemas/sustsource.owl#Markets"/>
        <rdfs:label>Prices</rdfs:label>
        <skos:related rdf:resource="http://asi.ice.ucdavis.edu/sustsource/schemas/sustsource.owl#Energy"/>
        <skos:related rdf:resource="http://asi.ice.ucdavis.edu/sustsource/schemas/sustsource.owl#AgriculturalSector"/>
        <dc:title>Prices</dc:title>
        <skos:related rdf:resource="http://asi.ice.ucdavis.edu/sustsource/schemas/sustsource.owl#Technology"/>
        <skos:related rdf:resource="http://asi.ice.ucdavis.edu/sustsource/schemas/sustsource.owl#FoodProduction"/>
        <skos:related rdf:resource="http://asi.ice.ucdavis.edu/sustsource/schemas/sustsource.owl#Inputs"/>
        <skos:related rdf:resource="http://asi.ice.ucdavis.edu/sustsource/schemas/sustsource.owl#PublicHealth"/>
        <skos:related rdf:resource="http://asi.ice.ucdavis.edu/sustsource/schemas/sustsource.owl#Income"/>
      </asi:ComponentIssue>
    </skos:related>
    <skos:related>
      <asi:ComponentIssue rdf:about="http://asi.ice.ucdavis.edu/sustsource/schemas/sustsourceindiv.rdf#Profitability">
        <skos:related rdf:resource="http://asi.ice.ucdavis.edu/sustsource/schemas/sustsource.owl#FoodProduction"/>
        <rdfs:label>Profitability</rdfs:label>
        <skos:related rdf:resource="http://asi.ice.ucdavis.edu/sustsource/schemas/sustsource.owl#WomenAndWages"/>
        <skos:related rdf:resource="http://asi.ice.ucdavis.edu/sustsource/schemas/sustsource.owl#Markets"/>
        <dc:title>Profitability</dc:title>
        <skos:related rdf:resource="http://asi.ice.ucdavis.edu/sustsource/schemas/sustsource.owl#Productivity"/>
        <skos:related rdf:resource="http://asi.ice.ucdavis.edu/sustsource/schemas/sustsource.owl#Income"/>
        <skos:related rdf:resource="http://asi.ice.ucdavis.edu/sustsource/schemas/sustsource.owl#AgriculturalSector"/>
      </asi:ComponentIssue>
    </skos:related>
    <skos:related rdf:resource="http://asi.ice.ucdavis.edu/sustsource/schemas/sustsource.owl#Productivity"/>
    <skos:related>
      <asi:ComponentIssue rdf:about="http://asi.ice.ucdavis.edu/sustsource/schemas/sustsourceindiv.rdf#MarketStandardsRegulationsAndPolicies">
        <dc:title>Market Standards, Regulations, and Policies</dc:title>
        <skos:related rdf:resource="http://asi.ice.ucdavis.edu/sustsource/schemas/sustsource.owl#TradePolicies"/>
        <rdfs:label>Market Standards, Regulations, and Policies</rdfs:label>
        <skos:related rdf:resource="http://asi.ice.ucdavis.edu/sustsource/schemas/sustsource.owl#Institutions"/>
        <skos:related rdf:resource="http://asi.ice.ucdavis.edu/sustsource/schemas/sustsource.owl#Labor"/>
        <skos:related rdf:resource="http://asi.ice.ucdavis.edu/sustsource/schemas/sustsource.owl#SocialStructure"/>
        <skos:related rdf:resource="http://asi.ice.ucdavis.edu/sustsource/schemas/sustsource.owl#Markets"/>
        <skos:related rdf:resource="http://asi.ice.ucdavis.edu/sustsource/schemas/sustsource.owl#Governance"/>
        <skos:related rdf:resource="http://asi.ice.ucdavis.edu/sustsource/schemas/sustsource.owl#AgriculturalSector"/>
      </asi:ComponentIssue>
    </skos:related>
  </asi:Indicator>
  <asi:Indicator rdf:about="http://asi.ice.ucdavis.edu/sustsource/schemas/sustsourceindiv.rdf#ind1590">
    <skos:related>
      <asi:ComponentIssue rdf:about="http://asi.ice.ucdavis.edu/sustsource/schemas/sustsourceindiv.rdf#OccupationalSegregation">
        <skos:related rdf:resource="http://asi.ice.ucdavis.edu/sustsource/schemas/sustsource.owl#WomenAndWages"/>
        <skos:related rdf:resource="http://asi.ice.ucdavis.edu/sustsource/schemas/sustsource.owl#Income"/>
        <skos:related rdf:resource="http://asi.ice.ucdavis.edu/sustsource/schemas/sustsource.owl#Governance"/>
        <skos:related rdf:resource="http://asi.ice.ucdavis.edu/sustsource/schemas/sustsource.owl#HumanRights"/>
        <skos:related rdf:resource="http://asi.ice.ucdavis.edu/sustsource/schemas/sustsource.owl#Participation"/>
        <dc:title>Occupational Segregation</dc:title>
        <skos:related rdf:resource="http://asi.ice.ucdavis.edu/sustsource/schemas/sustsource.owl#Labor"/>
        <skos:related rdf:resource="http://asi.ice.ucdavis.edu/sustsource/schemas/sustsource.owl#SocioculturalSystems"/>
        <skos:related rdf:resource="http://asi.ice.ucdavis.edu/sustsource/schemas/sustsource.owl#SocialStructure"/>
        <skos:related rdf:resource="http://asi.ice.ucdavis.edu/sustsource/schemas/sustsource.owl#WomensParticipation"/>
        <rdfs:label>Occupational Segregation</rdfs:label>
        <skos:related rdf:resource="http://asi.ice.ucdavis.edu/sustsource/schemas/sustsource.owl#Institutions"/>
      </asi:ComponentIssue>
    </skos:related>
    <skos:related rdf:resource="http://asi.ice.ucdavis.edu/sustsource/schemas/sustsource.owl#AgriculturalSector"/>
    <skos:related>
      <asi:ComponentIssue rdf:about="http://asi.ice.ucdavis.edu/sustsource/schemas/sustsourceindiv.rdf#LaborPolicy">
        <skos:related rdf:resource="http://asi.ice.ucdavis.edu/sustsource/schemas/sustsource.owl#WomensParticipation"/>
        <skos:related rdf:resource="http://asi.ice.ucdavis.edu/sustsource/schemas/sustsource.owl#Institutions"/>
        <skos:related rdf:resource="http://asi.ice.ucdavis.edu/sustsource/schemas/sustsource.owl#Labor"/>
        <dc:title>Labor Policy</dc:title>
        <skos:related rdf:resource="http://asi.ice.ucdavis.edu/sustsource/schemas/sustsource.owl#Participation"/>
        <rdfs:label>Labor Policy</rdfs:label>
        <skos:related rdf:resource="http://asi.ice.ucdavis.edu/sustsource/schemas/sustsource.owl#WomenAndWages"/>
        <skos:related rdf:resource="http://asi.ice.ucdavis.edu/sustsource/schemas/sustsource.owl#Governance"/>
      </asi:ComponentIssue>
    </skos:related>
    <skos:related>
      <asi:ComponentIssue rdf:about="http://asi.ice.ucdavis.edu/sustsource/schemas/sustsourceindiv.rdf#GenderEquality">
        <skos:related rdf:resource="http://asi.ice.ucdavis.edu/sustsource/schemas/sustsource.owl#ReproductiveHealth"/>
        <skos:related rdf:resource="http://asi.ice.ucdavis.edu/sustsource/schemas/sustsource.owl#WomenAndWages"/>
        <skos:related rdf:resource="http://asi.ice.ucdavis.edu/sustsource/schemas/sustsource.owl#WomensParticipation"/>
        <skos:related rdf:resource="http://asi.ice.ucdavis.edu/sustsource/schemas/sustsource.owl#SocioculturalSystems"/>
        <dc:title>Gender Equality</dc:title>
        <skos:related rdf:resource="http://asi.ice.ucdavis.edu/sustsource/schemas/sustsource.owl#SocialStructure"/>
        <skos:related rdf:resource="http://asi.ice.ucdavis.edu/sustsource/schemas/sustsource.owl#Participation"/>
        <skos:related rdf:resource="http://asi.ice.ucdavis.edu/sustsource/schemas/sustsource.owl#Institutions"/>
        <skos:related rdf:resource="http://asi.ice.ucdavis.edu/sustsource/schemas/sustsource.owl#HumanRights"/>
        <rdfs:label>Gender Equality</rdfs:label>
        <skos:related rdf:resource="http://asi.ice.ucdavis.edu/sustsource/schemas/sustsource.owl#Governance"/>
      </asi:ComponentIssue>
    </skos:related>
    <dc:references rdf:resource="http://asi.ice.ucdavis.edu/sustsource/schemas/sustsourceindiv.rdf#WorldBank2012"/>
    <skos:related rdf:resource="http://asi.ice.ucdavis.edu/sustsource/schemas/sustsourceindiv.rdf#Compensation"/>
    <skos:related>
      <asi:ComponentIssue rdf:about="http://asi.ice.ucdavis.edu/sustsource/schemas/sustsourceindiv.rdf#PayEquity">
        <rdfs:label>Pay Equity</rdfs:label>
        <skos:related rdf:resource="http://asi.ice.ucdavis.edu/sustsource/schemas/sustsource.owl#WomensParticipation"/>
        <dc:title>Pay Equity</dc:title>
        <skos:related rdf:resource="http://asi.ice.ucdavis.edu/sustsource/schemas/sustsource.owl#WomenAndWages"/>
        <skos:related rdf:resource="http://asi.ice.ucdavis.edu/sustsource/schemas/sustsource.owl#Income"/>
        <skos:related rdf:resource="http://asi.ice.ucdavis.edu/sustsource/schemas/sustsource.owl#Governance"/>
        <skos:related rdf:resource="http://asi.ice.ucdavis.edu/sustsource/schemas/sustsource.owl#HumanRights"/>
        <skos:related rdf:resource="http://asi.ice.ucdavis.edu/sustsource/schemas/sustsource.owl#Participation"/>
        <skos:related rdf:resource="http://asi.ice.ucdavis.edu/sustsource/schemas/sustsource.owl#SocialStructure"/>
        <skos:related rdf:resource="http://asi.ice.ucdavis.edu/sustsource/schemas/sustsource.owl#Labor"/>
        <skos:related rdf:resource="http://asi.ice.ucdavis.edu/sustsource/schemas/sustsource.owl#SocioculturalSystems"/>
        <skos:related rdf:resource="http://asi.ice.ucdavis.edu/sustsource/schemas/sustsource.owl#Institutions"/>
      </asi:ComponentIssue>
    </skos:related>
    <skos:related rdf:resource="http://asi.ice.ucdavis.edu/sustsource/schemas/sustsourceindiv.rdf#LaborSupply"/>
    <skos:related rdf:resource="http://asi.ice.ucdavis.edu/sustsource/schemas/sustsourceindiv.rdf#DiscriminationInEmployment"/>
    <skos:related rdf:resource="http://asi.ice.ucdavis.edu/sustsource/schemas/sustsource.owl#WomenAndWages"/>
    <skos:related>
      <asi:ComponentIssue rdf:about="http://asi.ice.ucdavis.edu/sustsource/schemas/sustsourceindiv.rdf#JobSecurity">
        <skos:related rdf:resource="http://asi.ice.ucdavis.edu/sustsource/schemas/sustsource.owl#Markets"/>
        <rdfs:label>Job Security</rdfs:label>
        <dc:title>Job Security</dc:title>
        <skos:related rdf:resource="http://asi.ice.ucdavis.edu/sustsource/schemas/sustsource.owl#Governance"/>
        <skos:related rdf:resource="http://asi.ice.ucdavis.edu/sustsource/schemas/sustsource.owl#WomenAndWages"/>
        <skos:related rdf:resource="http://asi.ice.ucdavis.edu/sustsource/schemas/sustsource.owl#Labor"/>
        <skos:related rdf:resource="http://asi.ice.ucdavis.edu/sustsource/schemas/sustsource.owl#Participation"/>
        <skos:related rdf:resource="http://asi.ice.ucdavis.edu/sustsource/schemas/sustsource.owl#Institutions"/>
        <skos:related rdf:resource="http://asi.ice.ucdavis.edu/sustsource/schemas/sustsource.owl#SocioculturalSystems"/>
        <skos:related rdf:resource="http://asi.ice.ucdavis.edu/sustsource/schemas/sustsource.owl#Income"/>
        <skos:related rdf:resource="http://asi.ice.ucdavis.edu/sustsource/schemas/sustsource.owl#WomensParticipation"/>
        <skos:related rdf:resource="http://asi.ice.ucdavis.edu/sustsource/schemas/sustsource.owl#SocialStructure"/>
      </asi:ComponentIssue>
    </skos:related>
    <skos:related rdf:resource="http://asi.ice.ucdavis.edu/sustsource/schemas/sustsource.owl#Labor"/>
    <skos:related rdf:resource="http://asi.ice.ucdavis.edu/sustsource/schemas/sustsourceindiv.rdf#LaborProductivity"/>
    <dc:title>Employees, services, female (% of female employment)</dc:title>
    <skos:related rdf:resource="http://asi.ice.ucdavis.edu/sustsource/schemas/sustsourceindiv.rdf#LaborMarket"/>
    <skos:related rdf:resource="http://asi.ice.ucdavis.edu/sustsource/schemas/sustsourceindiv.rdf#LaborCosts"/>
    <skos:related rdf:resource="http://asi.ice.ucdavis.edu/sustsource/schemas/sustsourceindiv.rdf#MigrantLabor"/>
    <skos:related>
      <asi:ComponentIssue rdf:about="http://asi.ice.ucdavis.edu/sustsource/schemas/sustsourceindiv.rdf#GenderPolicy">
        <skos:related rdf:resource="http://asi.ice.ucdavis.edu/sustsource/schemas/sustsource.owl#HumanRights"/>
        <skos:related rdf:resource="http://asi.ice.ucdavis.edu/sustsource/schemas/sustsource.owl#WomensParticipation"/>
        <skos:related rdf:resource="http://asi.ice.ucdavis.edu/sustsource/schemas/sustsource.owl#PropertyRights"/>
        <skos:related rdf:resource="http://asi.ice.ucdavis.edu/sustsource/schemas/sustsource.owl#WomenAndWages"/>
        <skos:related rdf:resource="http://asi.ice.ucdavis.edu/sustsource/schemas/sustsource.owl#Governance"/>
        <dc:title>Gender Policy</dc:title>
        <skos:related rdf:resource="http://asi.ice.ucdavis.edu/sustsource/schemas/sustsource.owl#Participation"/>
        <rdfs:label>Gender Policy</rdfs:label>
        <skos:related rdf:resource="http://asi.ice.ucdavis.edu/sustsource/schemas/sustsource.owl#SocialStructure"/>
        <skos:related rdf:resource="http://asi.ice.ucdavis.edu/sustsource/schemas/sustsource.owl#SocioculturalSystems"/>
        <skos:related rdf:resource="http://asi.ice.ucdavis.edu/sustsource/schemas/sustsource.owl#Institutions"/>
      </asi:ComponentIssue>
    </skos:related>
    <rdfs:label>Employees, services, female (% of female employment)</rdfs:label>
  </asi:Indicator>
  <asi:Indicator rdf:about="http://asi.ice.ucdavis.edu/sustsource/schemas/sustsourceindiv.rdf#ind1652">
    <dc:references rdf:resource="http://asi.ice.ucdavis.edu/sustsource/schemas/sustsourceindiv.rdf#WorldBank2012"/>
    <rdfs:label>Out-of-pocket health expenditure</rdfs:label>
    <skos:related rdf:resource="http://asi.ice.ucdavis.edu/sustsource/schemas/sustsourceindiv.rdf#AccessToHealthcare"/>
    <skos:related rdf:resource="http://asi.ice.ucdavis.edu/sustsource/schemas/sustsource.owl#PublicHealth"/>
    <dc:title>Out-of-pocket health expenditure (% of private expenditure on health)</dc:title>
  </asi:Indicator>
  <asi:Indicator rdf:about="http://asi.ice.ucdavis.edu/sustsource/schemas/sustsourceindiv.rdf#ind66">
    <skos:related rdf:resource="http://asi.ice.ucdavis.edu/sustsource/schemas/sustsource.owl#ProtectedAreas"/>
    <rdfs:label>Total land area under protected status</rdfs:label>
    <dc:title>Percentage of total land area under protected status</dc:title>
    <asi:fullyCovers>
      <asi:ComponentIssue rdf:about="http://asi.ice.ucdavis.edu/sustsource/schemas/sustsourceindiv.rdf#TerrestrialProtectedAreas">
        <rdfs:label>Terrestrial Protected Areas</rdfs:label>
        <skos:related rdf:resource="http://asi.ice.ucdavis.edu/sustsource/schemas/sustsource.owl#Governance"/>
        <dc:title>Terrestrial Protected Areas</dc:title>
        <skos:related rdf:resource="http://asi.ice.ucdavis.edu/sustsource/schemas/sustsource.owl#Institutions"/>
        <skos:related rdf:resource="http://asi.ice.ucdavis.edu/sustsource/schemas/sustsource.owl#SocialStructure"/>
        <skos:related rdf:resource="http://asi.ice.ucdavis.edu/sustsource/schemas/sustsource.owl#CommonPoolResources"/>
        <skos:related rdf:resource="http://asi.ice.ucdavis.edu/sustsource/schemas/sustsource.owl#ProtectedAreas"/>
      </asi:ComponentIssue>
    </asi:fullyCovers>
    <skos:related rdf:resource="http://asi.ice.ucdavis.edu/sustsource/schemas/sustsourceindiv.rdf#TerrestrialProtectedAreas"/>
    <dc:references>
      <dc:BibliographicResource rdf:about="http://asi.ice.ucdavis.edu/sustsource/schemas/sustsourceindiv.rdf#SEDAC2005">
        <dc:date>2005</dc:date>
        <dc:creator>SEDAC</dc:creator>
        <asi:citationKey>SEDAC2005</asi:citationKey>
        <rdfs:label>2005 Environmental Sustainability Index: Benchmarking National Environmental Stewardship</rdfs:label>
        <dc:title>2005 Environmental Sustainability Index: Benchmarking National Environmental Stewardship</dc:title>
      </dc:BibliographicResource>
    </dc:references>
  </asi:Indicator>
  <asi:Indicator rdf:about="http://asi.ice.ucdavis.edu/sustsource/schemas/sustsourceindiv.rdf#ind183">
    <skos:related>
      <asi:ComponentIssue rdf:about="http://asi.ice.ucdavis.edu/sustsource/schemas/sustsourceindiv.rdf#CommunityParticipation">
        <skos:related rdf:resource="http://asi.ice.ucdavis.edu/sustsource/schemas/sustsource.owl#SocioculturalSystems"/>
        <skos:related rdf:resource="http://asi.ice.ucdavis.edu/sustsource/schemas/sustsource.owl#Institutions"/>
        <skos:related rdf:resource="http://asi.ice.ucdavis.edu/sustsource/schemas/sustsource.owl#Participation"/>
        <skos:related rdf:resource="http://asi.ice.ucdavis.edu/sustsource/schemas/sustsource.owl#WomensParticipation"/>
        <dc:title>Community Participation</dc:title>
        <rdfs:label>Community Participation</rdfs:label>
        <skos:related rdf:resource="http://asi.ice.ucdavis.edu/sustsource/schemas/sustsource.owl#SocialStructure"/>
      </asi:ComponentIssue>
    </skos:related>
    <skos:related>
      <asi:ComponentIssue rdf:about="http://asi.ice.ucdavis.edu/sustsource/schemas/sustsourceindiv.rdf#RepresentationAndAccountability">
        <skos:related rdf:resource="http://asi.ice.ucdavis.edu/sustsource/schemas/sustsource.owl#SocialStructure"/>
        <skos:related rdf:resource="http://asi.ice.ucdavis.edu/sustsource/schemas/sustsource.owl#SocioculturalSystems"/>
        <dc:title>Representation and Accountability</dc:title>
        <skos:related rdf:resource="http://asi.ice.ucdavis.edu/sustsource/schemas/sustsource.owl#HumanRights"/>
        <skos:related rdf:resource="http://asi.ice.ucdavis.edu/sustsource/schemas/sustsource.owl#WomensParticipation"/>
        <skos:related rdf:resource="http://asi.ice.ucdavis.edu/sustsource/schemas/sustsource.owl#Participation"/>
        <rdfs:label>Representation and Accountability</rdfs:label>
        <skos:related rdf:resource="http://asi.ice.ucdavis.edu/sustsource/schemas/sustsource.owl#Governance"/>
        <skos:related rdf:resource="http://asi.ice.ucdavis.edu/sustsource/schemas/sustsource.owl#Institutions"/>
      </asi:ComponentIssue>
    </skos:related>
    <skos:related rdf:resource="http://asi.ice.ucdavis.edu/sustsource/schemas/sustsourceindiv.rdf#OccupationalSegregation"/>
    <rdfs:label>Women holding a leadership post in producer group</rdfs:label>
    <asi:fullyCovers>
      <asi:ComponentIssue rdf:about="http://asi.ice.ucdavis.edu/sustsource/schemas/sustsourceindiv.rdf#CapacityForParticipation">
        <skos:related rdf:resource="http://asi.ice.ucdavis.edu/sustsource/schemas/sustsource.owl#Participation"/>
        <skos:related rdf:resource="http://asi.ice.ucdavis.edu/sustsource/schemas/sustsource.owl#SocialStructure"/>
        <skos:related rdf:resource="http://asi.ice.ucdavis.edu/sustsource/schemas/sustsource.owl#SocioculturalSystems"/>
        <skos:related rdf:resource="http://asi.ice.ucdavis.edu/sustsource/schemas/sustsource.owl#WomensParticipation"/>
        <skos:related rdf:resource="http://asi.ice.ucdavis.edu/sustsource/schemas/sustsource.owl#Institutions"/>
        <rdfs:label>Capacity for Participation</rdfs:label>
        <skos:related rdf:resource="http://asi.ice.ucdavis.edu/sustsource/schemas/sustsource.owl#Governance"/>
        <dc:title>Capacity for Participation</dc:title>
      </asi:ComponentIssue>
    </asi:fullyCovers>
    <skos:related rdf:resource="http://asi.ice.ucdavis.edu/sustsource/schemas/sustsource.owl#WomensParticipation"/>
    <skos:related>
      <asi:ComponentIssue rdf:about="http://asi.ice.ucdavis.edu/sustsource/schemas/sustsourceindiv.rdf#WomensAccessToSocialCapital">
        <skos:related rdf:resource="http://asi.ice.ucdavis.edu/sustsource/schemas/sustsource.owl#EducationalResources"/>
        <skos:related rdf:resource="http://asi.ice.ucdavis.edu/sustsource/schemas/sustsource.owl#WomensParticipation"/>
        <skos:related rdf:resource="http://asi.ice.ucdavis.edu/sustsource/schemas/sustsource.owl#SocialStructure"/>
        <skos:related rdf:resource="http://asi.ice.ucdavis.edu/sustsource/schemas/sustsource.owl#SocioculturalSystems"/>
        <rdfs:label>Women's Access to Social Capital</rdfs:label>
        <dc:title>Women's Access to Social Capital</dc:title>
        <skos:related rdf:resource="http://asi.ice.ucdavis.edu/sustsource/schemas/sustsource.owl#Participation"/>
        <skos:related rdf:resource="http://asi.ice.ucdavis.edu/sustsource/schemas/sustsource.owl#Technology"/>
        <skos:related rdf:resource="http://asi.ice.ucdavis.edu/sustsource/schemas/sustsource.owl#PropertyRights"/>
        <skos:related rdf:resource="http://asi.ice.ucdavis.edu/sustsource/schemas/sustsource.owl#WomenAndWages"/>
        <skos:related rdf:resource="http://asi.ice.ucdavis.edu/sustsource/schemas/sustsource.owl#Governance"/>
        <skos:related rdf:resource="http://asi.ice.ucdavis.edu/sustsource/schemas/sustsource.owl#Institutions"/>
      </asi:ComponentIssue>
    </skos:related>
    <skos:related rdf:resource="http://asi.ice.ucdavis.edu/sustsource/schemas/sustsourceindiv.rdf#ValueSystemsAndBehavioralNorms"/>
    <skos:related rdf:resource="http://asi.ice.ucdavis.edu/sustsource/schemas/sustsourceindiv.rdf#GenderEquality"/>
    <skos:related rdf:resource="http://asi.ice.ucdavis.edu/sustsource/schemas/sustsourceindiv.rdf#CapacityForParticipation"/>
    <dc:title>Women holding a leadership post in the producer group</dc:title>
    <skos:related>
      <asi:ComponentIssue rdf:about="http://asi.ice.ucdavis.edu/sustsource/schemas/sustsourceindiv.rdf#SocialParticipation">
        <rdfs:label>Social Participation</rdfs:label>
        <skos:related rdf:resource="http://asi.ice.ucdavis.edu/sustsource/schemas/sustsource.owl#Institutions"/>
        <skos:related rdf:resource="http://asi.ice.ucdavis.edu/sustsource/schemas/sustsource.owl#Participation"/>
        <dc:title>Social Participation</dc:title>
        <skos:related rdf:resource="http://asi.ice.ucdavis.edu/sustsource/schemas/sustsource.owl#SocialStructure"/>
        <skos:related rdf:resource="http://asi.ice.ucdavis.edu/sustsource/schemas/sustsource.owl#SocioculturalSystems"/>
        <skos:related rdf:resource="http://asi.ice.ucdavis.edu/sustsource/schemas/sustsource.owl#WomensParticipation"/>
      </asi:ComponentIssue>
    </skos:related>
    <skos:related rdf:resource="http://asi.ice.ucdavis.edu/sustsource/schemas/sustsourceindiv.rdf#WomenFarmers"/>
    <dc:references rdf:resource="http://asi.ice.ucdavis.edu/sustsource/schemas/sustsourceindiv.rdf#COSA2012"/>
  </asi:Indicator>
  <asi:Indicator rdf:about="http://asi.ice.ucdavis.edu/sustsource/schemas/sustsourceindiv.rdf#ind838">
    <skos:related rdf:resource="http://asi.ice.ucdavis.edu/sustsource/schemas/sustsourceindiv.rdf#ValueSystemsAndBehavioralNorms"/>
    <dc:title>Type of housing that a household has and quality of livestock shelter</dc:title>
    <skos:related>
      <asi:ComponentIssue rdf:about="http://asi.ice.ucdavis.edu/sustsource/schemas/sustsourceindiv.rdf#RuralPoor">
        <skos:related rdf:resource="http://asi.ice.ucdavis.edu/sustsource/schemas/sustsource.owl#SocialStructure"/>
        <dc:title>Rural Poor</dc:title>
        <skos:related rdf:resource="http://asi.ice.ucdavis.edu/sustsource/schemas/sustsource.owl#Income"/>
        <skos:related rdf:resource="http://asi.ice.ucdavis.edu/sustsource/schemas/sustsource.owl#GeographicalDistribution"/>
        <rdfs:label>Rural Poor</rdfs:label>
        <skos:related rdf:resource="http://asi.ice.ucdavis.edu/sustsource/schemas/sustsource.owl#Poverty"/>
      </asi:ComponentIssue>
    </skos:related>
    <skos:related>
      <asi:ComponentIssue rdf:about="http://asi.ice.ucdavis.edu/sustsource/schemas/sustsourceindiv.rdf#BasicNeeds">
        <skos:related rdf:resource="http://asi.ice.ucdavis.edu/sustsource/schemas/sustsource.owl#Water"/>
        <rdfs:label>Basic Needs</rdfs:label>
        <dc:title>Basic Needs</dc:title>
        <skos:related rdf:resource="http://asi.ice.ucdavis.edu/sustsource/schemas/sustsource.owl#Poverty"/>
        <skos:related rdf:resource="http://asi.ice.ucdavis.edu/sustsource/schemas/sustsource.owl#HumanRights"/>
        <skos:related rdf:resource="http://asi.ice.ucdavis.edu/sustsource/schemas/sustsource.owl#Income"/>
        <skos:related rdf:resource="http://asi.ice.ucdavis.edu/sustsource/schemas/sustsource.owl#PhysicalInfrastructure"/>
        <skos:related rdf:resource="http://asi.ice.ucdavis.edu/sustsource/schemas/sustsource.owl#FoodProduction"/>
      </asi:ComponentIssue>
    </skos:related>
    <skos:related rdf:resource="http://asi.ice.ucdavis.edu/sustsource/schemas/sustsource.owl#SocioculturalSystems"/>
    <rdfs:label>Quality of household housing type, livestock shelter</rdfs:label>
    <skos:related>
      <asi:ComponentIssue rdf:about="http://asi.ice.ucdavis.edu/sustsource/schemas/sustsourceindiv.rdf#LivestockManagement">
        <rdfs:label>Livestock Management</rdfs:label>
        <skos:related rdf:resource="http://asi.ice.ucdavis.edu/sustsource/schemas/sustsource.owl#SocioculturalSystems"/>
        <skos:related rdf:resource="http://asi.ice.ucdavis.edu/sustsource/schemas/sustsource.owl#LandAndSoil"/>
        <skos:related rdf:resource="http://asi.ice.ucdavis.edu/sustsource/schemas/sustsource.owl#FoodProduction"/>
        <skos:related rdf:resource="http://asi.ice.ucdavis.edu/sustsource/schemas/sustsource.owl#Technology"/>
        <skos:related rdf:resource="http://asi.ice.ucdavis.edu/sustsource/schemas/sustsource.owl#Income"/>
        <dc:title>Livestock Management</dc:title>
      </asi:ComponentIssue>
    </skos:related>
    <skos:related rdf:resource="http://asi.ice.ucdavis.edu/sustsource/schemas/sustsource.owl#LandAndSoil"/>
    <dc:references rdf:resource="http://asi.ice.ucdavis.edu/sustsource/schemas/sustsourceindiv.rdf#LADA2011b"/>
    <skos:related>
      <asi:ComponentIssue rdf:about="http://asi.ice.ucdavis.edu/sustsource/schemas/sustsourceindiv.rdf#Buildings">
        <skos:related rdf:resource="http://asi.ice.ucdavis.edu/sustsource/schemas/sustsource.owl#SocioculturalSystems"/>
        <skos:related rdf:resource="http://asi.ice.ucdavis.edu/sustsource/schemas/sustsource.owl#SocialStructure"/>
        <skos:related rdf:resource="http://asi.ice.ucdavis.edu/sustsource/schemas/sustsource.owl#Finance"/>
        <skos:related rdf:resource="http://asi.ice.ucdavis.edu/sustsource/schemas/sustsource.owl#PhysicalInfrastructure"/>
        <skos:related rdf:resource="http://asi.ice.ucdavis.edu/sustsource/schemas/sustsource.owl#PublicHealth"/>
        <dc:title>Buildings</dc:title>
        <skos:related rdf:resource="http://asi.ice.ucdavis.edu/sustsource/schemas/sustsource.owl#Governance"/>
        <skos:related rdf:resource="http://asi.ice.ucdavis.edu/sustsource/schemas/sustsource.owl#HumanRights"/>
        <rdfs:label>Buildings</rdfs:label>
      </asi:ComponentIssue>
    </skos:related>
    <skos:related rdf:resource="http://asi.ice.ucdavis.edu/sustsource/schemas/sustsource.owl#Poverty"/>
    <skos:related rdf:resource="http://asi.ice.ucdavis.edu/sustsource/schemas/sustsourceindiv.rdf#KnowledgeAndInformationSystems"/>
    <skos:related rdf:resource="http://asi.ice.ucdavis.edu/sustsource/schemas/sustsource.owl#PhysicalInfrastructure"/>
  </asi:Indicator>
  <asi:Indicator rdf:about="http://asi.ice.ucdavis.edu/sustsource/schemas/sustsourceindiv.rdf#ind1531">
    <rdfs:label>Mammal species, threatened</rdfs:label>
    <skos:related rdf:resource="http://asi.ice.ucdavis.edu/sustsource/schemas/sustsourceindiv.rdf#Habitats"/>
    <dc:title>Mammal species, threatened</dc:title>
    <skos:related>
      <asi:ComponentIssue rdf:about="http://asi.ice.ucdavis.edu/sustsource/schemas/sustsourceindiv.rdf#ProtectedAreaEncroachment">
        <dc:title>Protected Area Encroachment</dc:title>
        <skos:related rdf:resource="http://asi.ice.ucdavis.edu/sustsource/schemas/sustsource.owl#FoodProduction"/>
        <skos:related rdf:resource="http://asi.ice.ucdavis.edu/sustsource/schemas/sustsource.owl#ProtectedAreas"/>
        <skos:related rdf:resource="http://asi.ice.ucdavis.edu/sustsource/schemas/sustsource.owl#Deforestation"/>
        <skos:related rdf:resource="http://asi.ice.ucdavis.edu/sustsource/schemas/sustsource.owl#Governance"/>
        <rdfs:label>Protected Area Encroachment</rdfs:label>
        <skos:related rdf:resource="http://asi.ice.ucdavis.edu/sustsource/schemas/sustsource.owl#Institutions"/>
        <skos:related rdf:resource="http://asi.ice.ucdavis.edu/sustsource/schemas/sustsource.owl#PhysicalInfrastructure"/>
        <skos:related rdf:resource="http://asi.ice.ucdavis.edu/sustsource/schemas/sustsource.owl#SocialStructure"/>
      </asi:ComponentIssue>
    </skos:related>
    <skos:related rdf:resource="http://asi.ice.ucdavis.edu/sustsource/schemas/sustsourceindiv.rdf#ClimateChange"/>
    <skos:related>
      <asi:ComponentIssue rdf:about="http://asi.ice.ucdavis.edu/sustsource/schemas/sustsourceindiv.rdf#LandFragmentation">
        <skos:related rdf:resource="http://asi.ice.ucdavis.edu/sustsource/schemas/sustsource.owl#PhysicalInfrastructure"/>
        <dc:title>Land Fragmentation</dc:title>
        <skos:related rdf:resource="http://asi.ice.ucdavis.edu/sustsource/schemas/sustsource.owl#Water"/>
        <skos:related rdf:resource="http://asi.ice.ucdavis.edu/sustsource/schemas/sustsource.owl#LandAndSoil"/>
        <skos:related rdf:resource="http://asi.ice.ucdavis.edu/sustsource/schemas/sustsource.owl#Deforestation"/>
        <skos:related rdf:resource="http://asi.ice.ucdavis.edu/sustsource/schemas/sustsource.owl#Biodiversity"/>
        <rdfs:label>Land Fragmentation</rdfs:label>
        <skos:related rdf:resource="http://asi.ice.ucdavis.edu/sustsource/schemas/sustsource.owl#ProtectedAreas"/>
        <skos:related rdf:resource="http://asi.ice.ucdavis.edu/sustsource/schemas/sustsource.owl#PropertyRights"/>
      </asi:ComponentIssue>
    </skos:related>
    <skos:related rdf:resource="http://asi.ice.ucdavis.edu/sustsource/schemas/sustsourceindiv.rdf#SpeciesDiversity"/>
    <skos:related rdf:resource="http://asi.ice.ucdavis.edu/sustsource/schemas/sustsource.owl#EcosystemServices"/>
    <skos:related rdf:resource="http://asi.ice.ucdavis.edu/sustsource/schemas/sustsource.owl#Deforestation"/>
    <skos:related>
      <asi:ComponentIssue rdf:about="http://asi.ice.ucdavis.edu/sustsource/schemas/sustsourceindiv.rdf#Agrobiodiversity">
        <skos:related rdf:resource="http://asi.ice.ucdavis.edu/sustsource/schemas/sustsource.owl#CommonPoolResources"/>
        <dc:title>Agrobiodiversity</dc:title>
        <skos:related rdf:resource="http://asi.ice.ucdavis.edu/sustsource/schemas/sustsource.owl#Biodiversity"/>
        <rdfs:label>Agrobiodiversity</rdfs:label>
        <skos:related rdf:resource="http://asi.ice.ucdavis.edu/sustsource/schemas/sustsource.owl#LandAndSoil"/>
        <skos:related rdf:resource="http://asi.ice.ucdavis.edu/sustsource/schemas/sustsource.owl#FoodProduction"/>
        <skos:related rdf:resource="http://asi.ice.ucdavis.edu/sustsource/schemas/sustsource.owl#SocioculturalSystems"/>
      </asi:ComponentIssue>
    </skos:related>
    <skos:related rdf:resource="http://asi.ice.ucdavis.edu/sustsource/schemas/sustsourceindiv.rdf#DiseasesAndPests"/>
    <skos:related rdf:resource="http://asi.ice.ucdavis.edu/sustsource/schemas/sustsource.owl#ProtectedAreas"/>
    <skos:related>
      <asi:ComponentIssue rdf:about="http://asi.ice.ucdavis.edu/sustsource/schemas/sustsourceindiv.rdf#Grasslands">
        <skos:related rdf:resource="http://asi.ice.ucdavis.edu/sustsource/schemas/sustsource.owl#Biodiversity"/>
        <skos:related rdf:resource="http://asi.ice.ucdavis.edu/sustsource/schemas/sustsource.owl#FoodProduction"/>
        <skos:related rdf:resource="http://asi.ice.ucdavis.edu/sustsource/schemas/sustsource.owl#LandAndSoil"/>
        <skos:related rdf:resource="http://asi.ice.ucdavis.edu/sustsource/schemas/sustsource.owl#CommonPoolResources"/>
        <dc:title>Grasslands</dc:title>
        <skos:related rdf:resource="http://asi.ice.ucdavis.edu/sustsource/schemas/sustsource.owl#EcosystemServices"/>
        <rdfs:label>Grasslands</rdfs:label>
      </asi:ComponentIssue>
    </skos:related>
    <skos:related rdf:resource="http://asi.ice.ucdavis.edu/sustsource/schemas/sustsource.owl#CommonPoolResources"/>
    <skos:related>
      <asi:ComponentIssue rdf:about="http://asi.ice.ucdavis.edu/sustsource/schemas/sustsourceindiv.rdf#SpeciesMigration">
        <dc:title>Species Migration</dc:title>
        <rdfs:label>Species Migration</rdfs:label>
        <skos:related rdf:resource="http://asi.ice.ucdavis.edu/sustsource/schemas/sustsource.owl#Biodiversity"/>
      </asi:ComponentIssue>
    </skos:related>
    <dc:references rdf:resource="http://asi.ice.ucdavis.edu/sustsource/schemas/sustsourceindiv.rdf#WorldBank2012"/>
    <skos:related rdf:resource="http://asi.ice.ucdavis.edu/sustsource/schemas/sustsource.owl#Biodiversity"/>
    <skos:related>
      <asi:ComponentIssue rdf:about="http://asi.ice.ucdavis.edu/sustsource/schemas/sustsourceindiv.rdf#ProtectionOfThreatenedAndRareEcosystems">
        <rdfs:label>Protection of Threatened &amp; Rare Ecosystems</rdfs:label>
        <dc:title>Protection of Threatened &amp; Rare Ecosystems</dc:title>
        <skos:related rdf:resource="http://asi.ice.ucdavis.edu/sustsource/schemas/sustsource.owl#SocialStructure"/>
        <skos:related rdf:resource="http://asi.ice.ucdavis.edu/sustsource/schemas/sustsource.owl#Institutions"/>
        <skos:related rdf:resource="http://asi.ice.ucdavis.edu/sustsource/schemas/sustsource.owl#Biodiversity"/>
        <skos:related rdf:resource="http://asi.ice.ucdavis.edu/sustsource/schemas/sustsource.owl#ProtectedAreas"/>
        <skos:related rdf:resource="http://asi.ice.ucdavis.edu/sustsource/schemas/sustsource.owl#Governance"/>
        <skos:related rdf:resource="http://asi.ice.ucdavis.edu/sustsource/schemas/sustsource.owl#EcosystemServices"/>
      </asi:ComponentIssue>
    </skos:related>
    <skos:related rdf:resource="http://asi.ice.ucdavis.edu/sustsource/schemas/sustsource.owl#LandAndSoil"/>
    <skos:related rdf:resource="http://asi.ice.ucdavis.edu/sustsource/schemas/sustsourceindiv.rdf#SpeciesThreatenedWithExtinction"/>
    <skos:related rdf:resource="http://asi.ice.ucdavis.edu/sustsource/schemas/sustsourceindiv.rdf#SeaPollution"/>
    <skos:related rdf:resource="http://asi.ice.ucdavis.edu/sustsource/schemas/sustsource.owl#OceansAndCoasts"/>
    <skos:related>
      <asi:ComponentIssue rdf:about="http://asi.ice.ucdavis.edu/sustsource/schemas/sustsourceindiv.rdf#ProtectedAreasmanagement">
        <skos:related rdf:resource="http://asi.ice.ucdavis.edu/sustsource/schemas/sustsource.owl#ProtectedAreas"/>
        <rdfs:label>Protected Areas--Management</rdfs:label>
        <skos:related rdf:resource="http://asi.ice.ucdavis.edu/sustsource/schemas/sustsource.owl#SocialStructure"/>
        <skos:related rdf:resource="http://asi.ice.ucdavis.edu/sustsource/schemas/sustsource.owl#Deforestation"/>
        <dc:title>Protected Areas--Management</dc:title>
        <skos:related rdf:resource="http://asi.ice.ucdavis.edu/sustsource/schemas/sustsource.owl#Institutions"/>
        <skos:related rdf:resource="http://asi.ice.ucdavis.edu/sustsource/schemas/sustsource.owl#Governance"/>
      </asi:ComponentIssue>
    </skos:related>
    <skos:related>
      <asi:ComponentIssue rdf:about="http://asi.ice.ucdavis.edu/sustsource/schemas/sustsourceindiv.rdf#SpeciesIntroduction">
        <rdfs:label>Species Introduction</rdfs:label>
        <dc:title>Species Introduction</dc:title>
        <skos:related rdf:resource="http://asi.ice.ucdavis.edu/sustsource/schemas/sustsource.owl#Biodiversity"/>
        <skos:related rdf:resource="http://asi.ice.ucdavis.edu/sustsource/schemas/sustsource.owl#FoodProduction"/>
      </asi:ComponentIssue>
    </skos:related>
  </asi:Indicator>
  <asi:Indicator rdf:about="http://asi.ice.ucdavis.edu/sustsource/schemas/sustsourceindiv.rdf#ind1266">
    <skos:related rdf:resource="http://asi.ice.ucdavis.edu/sustsource/schemas/sustsource.owl#OceansAndCoasts"/>
    <dc:title>Coastal zone - % of total population living in coastal areas</dc:title>
    <rdfs:label>% of total population living in coastal areas</rdfs:label>
    <skos:related>
      <asi:ComponentIssue rdf:about="http://asi.ice.ucdavis.edu/sustsource/schemas/sustsourceindiv.rdf#PopulationDynamics">
        <dc:title>Population Dynamics</dc:title>
        <rdfs:label>Population Dynamics</rdfs:label>
        <skos:related rdf:resource="http://asi.ice.ucdavis.edu/sustsource/schemas/sustsource.owl#GeographicalDistribution"/>
        <skos:related rdf:resource="http://asi.ice.ucdavis.edu/sustsource/schemas/sustsource.owl#PopulationGrowth"/>
      </asi:ComponentIssue>
    </skos:related>
    <skos:related rdf:resource="http://asi.ice.ucdavis.edu/sustsource/schemas/sustsource.owl#GeographicalDistribution"/>
    <skos:related rdf:resource="http://asi.ice.ucdavis.edu/sustsource/schemas/sustsource.owl#PopulationGrowth"/>
    <dc:references rdf:resource="http://asi.ice.ucdavis.edu/sustsource/schemas/sustsourceindiv.rdf#DSD2001"/>
    <skos:related rdf:resource="http://asi.ice.ucdavis.edu/sustsource/schemas/sustsource.owl#PopulationStructure"/>
  </asi:Indicator>
  <asi:Indicator rdf:about="http://asi.ice.ucdavis.edu/sustsource/schemas/sustsourceindiv.rdf#ind717">
    <dc:references rdf:resource="http://asi.ice.ucdavis.edu/sustsource/schemas/sustsourceindiv.rdf#LADA2011b"/>
    <dc:title>Soil life (earthworms and other biota, roots)</dc:title>
    <skos:related>
      <asi:ComponentIssue rdf:about="http://asi.ice.ucdavis.edu/sustsource/schemas/sustsourceindiv.rdf#Soilsquality">
        <skos:related rdf:resource="http://asi.ice.ucdavis.edu/sustsource/schemas/sustsource.owl#FoodProduction"/>
        <rdfs:label>Soils--Quality</rdfs:label>
        <skos:related rdf:resource="http://asi.ice.ucdavis.edu/sustsource/schemas/sustsource.owl#WastesAndPollution"/>
        <skos:related rdf:resource="http://asi.ice.ucdavis.edu/sustsource/schemas/sustsource.owl#Productivity"/>
        <dc:title>Soils--Quality</dc:title>
        <skos:related rdf:resource="http://asi.ice.ucdavis.edu/sustsource/schemas/sustsource.owl#EcosystemServices"/>
        <skos:related rdf:resource="http://asi.ice.ucdavis.edu/sustsource/schemas/sustsource.owl#CommonPoolResources"/>
        <skos:related rdf:resource="http://asi.ice.ucdavis.edu/sustsource/schemas/sustsource.owl#LandAndSoil"/>
      </asi:ComponentIssue>
    </skos:related>
    <rdfs:label>Soil life (earthworms and other biota, roots)</rdfs:label>
    <skos:related rdf:resource="http://asi.ice.ucdavis.edu/sustsource/schemas/sustsource.owl#LandAndSoil"/>
  </asi:Indicator>
  <asi:Indicator rdf:about="http://asi.ice.ucdavis.edu/sustsource/schemas/sustsourceindiv.rdf#ind235">
    <skos:related>
      <asi:ComponentIssue rdf:about="http://asi.ice.ucdavis.edu/sustsource/schemas/sustsourceindiv.rdf#AgriculturalIntermediateGoods">
        <skos:related rdf:resource="http://asi.ice.ucdavis.edu/sustsource/schemas/sustsource.owl#Energy"/>
        <rdfs:label>Agricultural Intermediate Goods</rdfs:label>
        <skos:related rdf:resource="http://asi.ice.ucdavis.edu/sustsource/schemas/sustsource.owl#AgriculturalSector"/>
        <skos:related rdf:resource="http://asi.ice.ucdavis.edu/sustsource/schemas/sustsource.owl#Inputs"/>
        <dc:title>Agricultural Intermediate Goods</dc:title>
      </asi:ComponentIssue>
    </skos:related>
    <skos:related rdf:resource="http://asi.ice.ucdavis.edu/sustsource/schemas/sustsource.owl#Participation"/>
    <skos:related rdf:resource="http://asi.ice.ucdavis.edu/sustsource/schemas/sustsource.owl#Productivity"/>
    <skos:related rdf:resource="http://asi.ice.ucdavis.edu/sustsource/schemas/sustsourceindiv.rdf#PopulationDynamics"/>
    <skos:related rdf:resource="http://asi.ice.ucdavis.edu/sustsource/schemas/sustsource.owl#TradePolicies"/>
    <skos:related rdf:resource="http://asi.ice.ucdavis.edu/sustsource/schemas/sustsourceindiv.rdf#Compensation"/>
    <skos:related rdf:resource="http://asi.ice.ucdavis.edu/sustsource/schemas/sustsource.owl#AgriculturalSector"/>
    <skos:related>
      <asi:ComponentIssue rdf:about="http://asi.ice.ucdavis.edu/sustsource/schemas/sustsourceindiv.rdf#Inflation">
        <skos:related rdf:resource="http://asi.ice.ucdavis.edu/sustsource/schemas/sustsource.owl#Finance"/>
        <dc:title>Inflation</dc:title>
        <skos:related rdf:resource="http://asi.ice.ucdavis.edu/sustsource/schemas/sustsource.owl#Governance"/>
        <skos:related rdf:resource="http://asi.ice.ucdavis.edu/sustsource/schemas/sustsource.owl#TradePolicies"/>
        <skos:related rdf:resource="http://asi.ice.ucdavis.edu/sustsource/schemas/sustsource.owl#Markets"/>
        <rdfs:label>Inflation</rdfs:label>
      </asi:ComponentIssue>
    </skos:related>
    <skos:related rdf:resource="http://asi.ice.ucdavis.edu/sustsource/schemas/sustsource.owl#Finance"/>
    <skos:related rdf:resource="http://asi.ice.ucdavis.edu/sustsource/schemas/sustsourceindiv.rdf#IncomeGeneration"/>
    <skos:related rdf:resource="http://asi.ice.ucdavis.edu/sustsource/schemas/sustsource.owl#Income"/>
    <skos:related>
      <asi:ComponentIssue rdf:about="http://asi.ice.ucdavis.edu/sustsource/schemas/sustsourceindiv.rdf#MarketTransparency">
        <rdfs:label>Market Transparency</rdfs:label>
        <skos:related rdf:resource="http://asi.ice.ucdavis.edu/sustsource/schemas/sustsource.owl#Markets"/>
        <skos:related rdf:resource="http://asi.ice.ucdavis.edu/sustsource/schemas/sustsource.owl#Governance"/>
        <skos:related rdf:resource="http://asi.ice.ucdavis.edu/sustsource/schemas/sustsource.owl#SocialStructure"/>
        <dc:title>Market Transparency</dc:title>
        <skos:related rdf:resource="http://asi.ice.ucdavis.edu/sustsource/schemas/sustsource.owl#Institutions"/>
        <skos:related rdf:resource="http://asi.ice.ucdavis.edu/sustsource/schemas/sustsource.owl#TradePolicies"/>
      </asi:ComponentIssue>
    </skos:related>
    <skos:related rdf:resource="http://asi.ice.ucdavis.edu/sustsource/schemas/sustsource.owl#Markets"/>
    <skos:related>
      <asi:ComponentIssue rdf:about="http://asi.ice.ucdavis.edu/sustsource/schemas/sustsourceindiv.rdf#IncomeGrowth">
        <skos:related rdf:resource="http://asi.ice.ucdavis.edu/sustsource/schemas/sustsource.owl#WomenAndWages"/>
        <skos:related rdf:resource="http://asi.ice.ucdavis.edu/sustsource/schemas/sustsource.owl#Income"/>
        <skos:related rdf:resource="http://asi.ice.ucdavis.edu/sustsource/schemas/sustsource.owl#Productivity"/>
        <skos:related rdf:resource="http://asi.ice.ucdavis.edu/sustsource/schemas/sustsource.owl#Finance"/>
        <dc:title>Income Growth</dc:title>
        <rdfs:label>Income Growth</rdfs:label>
      </asi:ComponentIssue>
    </skos:related>
    <skos:related rdf:resource="http://asi.ice.ucdavis.edu/sustsource/schemas/sustsourceindiv.rdf#AgriculturalPrices"/>
    <skos:related rdf:resource="http://asi.ice.ucdavis.edu/sustsource/schemas/sustsource.owl#WomensParticipation"/>
    <skos:related>
      <asi:ComponentIssue rdf:about="http://asi.ice.ucdavis.edu/sustsource/schemas/sustsourceindiv.rdf#MarketSupport">
        <rdfs:label>Market Support</rdfs:label>
        <skos:related rdf:resource="http://asi.ice.ucdavis.edu/sustsource/schemas/sustsource.owl#SocialStructure"/>
        <skos:related rdf:resource="http://asi.ice.ucdavis.edu/sustsource/schemas/sustsource.owl#Institutions"/>
        <skos:related rdf:resource="http://asi.ice.ucdavis.edu/sustsource/schemas/sustsource.owl#Finance"/>
        <skos:related rdf:resource="http://asi.ice.ucdavis.edu/sustsource/schemas/sustsource.owl#TradePolicies"/>
        <skos:related rdf:resource="http://asi.ice.ucdavis.edu/sustsource/schemas/sustsource.owl#Markets"/>
        <dc:title>Market Support</dc:title>
        <skos:related rdf:resource="http://asi.ice.ucdavis.edu/sustsource/schemas/sustsource.owl#AgriculturalSector"/>
        <skos:related rdf:resource="http://asi.ice.ucdavis.edu/sustsource/schemas/sustsource.owl#Governance"/>
      </asi:ComponentIssue>
    </skos:related>
    <skos:related>
      <asi:ComponentIssue rdf:about="http://asi.ice.ucdavis.edu/sustsource/schemas/sustsourceindiv.rdf#MarketStructure">
        <skos:related rdf:resource="http://asi.ice.ucdavis.edu/sustsource/schemas/sustsource.owl#Markets"/>
        <skos:related rdf:resource="http://asi.ice.ucdavis.edu/sustsource/schemas/sustsource.owl#Governance"/>
        <rdfs:label>Market Structure</rdfs:label>
        <skos:related rdf:resource="http://asi.ice.ucdavis.edu/sustsource/schemas/sustsource.owl#AgriculturalSector"/>
        <skos:related rdf:resource="http://asi.ice.ucdavis.edu/sustsource/schemas/sustsource.owl#TradePolicies"/>
        <skos:related rdf:resource="http://asi.ice.ucdavis.edu/sustsource/schemas/sustsource.owl#Institutions"/>
        <dc:title>Market Structure</dc:title>
        <skos:related rdf:resource="http://asi.ice.ucdavis.edu/sustsource/schemas/sustsource.owl#SocialStructure"/>
      </asi:ComponentIssue>
    </skos:related>
    <skos:related>
      <asi:ComponentIssue rdf:about="http://asi.ice.ucdavis.edu/sustsource/schemas/sustsourceindiv.rdf#AgriculturalValueAdded">
        <skos:related rdf:resource="http://asi.ice.ucdavis.edu/sustsource/schemas/sustsource.owl#FoodProduction"/>
        <skos:related rdf:resource="http://asi.ice.ucdavis.edu/sustsource/schemas/sustsource.owl#Productivity"/>
        <skos:related rdf:resource="http://asi.ice.ucdavis.edu/sustsource/schemas/sustsource.owl#Income"/>
        <rdfs:label>Agricultural Value Added</rdfs:label>
        <dc:title>Agricultural Value Added</dc:title>
        <skos:related rdf:resource="http://asi.ice.ucdavis.edu/sustsource/schemas/sustsource.owl#AgriculturalSector"/>
      </asi:ComponentIssue>
    </skos:related>
    <skos:related rdf:resource="http://asi.ice.ucdavis.edu/sustsource/schemas/sustsourceindiv.rdf#MarketPerformance"/>
    <skos:related>
      <asi:ComponentIssue rdf:about="http://asi.ice.ucdavis.edu/sustsource/schemas/sustsourceindiv.rdf#AgriculturalExports">
        <rdfs:label>Agricultural Exports</rdfs:label>
        <dc:title>Agricultural Exports</dc:title>
        <skos:related rdf:resource="http://asi.ice.ucdavis.edu/sustsource/schemas/sustsource.owl#AgriculturalSector"/>
        <skos:related rdf:resource="http://asi.ice.ucdavis.edu/sustsource/schemas/sustsource.owl#TradePolicies"/>
        <skos:related rdf:resource="http://asi.ice.ucdavis.edu/sustsource/schemas/sustsource.owl#FoodProduction"/>
        <skos:related rdf:resource="http://asi.ice.ucdavis.edu/sustsource/schemas/sustsource.owl#SocialStructure"/>
        <skos:related rdf:resource="http://asi.ice.ucdavis.edu/sustsource/schemas/sustsource.owl#Markets"/>
      </asi:ComponentIssue>
    </skos:related>
    <skos:related rdf:resource="http://asi.ice.ucdavis.edu/sustsource/schemas/sustsourceindiv.rdf#MarketStandardsRegulationsAndPolicies"/>
    <skos:related rdf:resource="http://asi.ice.ucdavis.edu/sustsource/schemas/sustsource.owl#Labor"/>
    <skos:related rdf:resource="http://asi.ice.ucdavis.edu/sustsource/schemas/sustsourceindiv.rdf#MarketAccess"/>
    <skos:related rdf:resource="http://asi.ice.ucdavis.edu/sustsource/schemas/sustsourceindiv.rdf#LaborSupply"/>
    <skos:related rdf:resource="http://asi.ice.ucdavis.edu/sustsource/schemas/sustsourceindiv.rdf#LandProductivity"/>
    <skos:related rdf:resource="http://asi.ice.ucdavis.edu/sustsource/schemas/sustsourceindiv.rdf#MarketInfrastructure"/>
    <skos:related>
      <asi:ComponentIssue rdf:about="http://asi.ice.ucdavis.edu/sustsource/schemas/sustsourceindiv.rdf#AgriculturalImports">
        <dc:title>Agricultural Imports</dc:title>
        <skos:related rdf:resource="http://asi.ice.ucdavis.edu/sustsource/schemas/sustsource.owl#TradePolicies"/>
        <rdfs:label>Agricultural Imports</rdfs:label>
        <skos:related rdf:resource="http://asi.ice.ucdavis.edu/sustsource/schemas/sustsource.owl#FoodProduction"/>
        <skos:related rdf:resource="http://asi.ice.ucdavis.edu/sustsource/schemas/sustsource.owl#AgriculturalSector"/>
        <skos:related rdf:resource="http://asi.ice.ucdavis.edu/sustsource/schemas/sustsource.owl#Markets"/>
      </asi:ComponentIssue>
    </skos:related>
    <skos:related rdf:resource="http://asi.ice.ucdavis.edu/sustsource/schemas/sustsource.owl#GeographicalDistribution"/>
    <skos:related>
      <asi:ComponentIssue rdf:about="http://asi.ice.ucdavis.edu/sustsource/schemas/sustsourceindiv.rdf#WomensEconomicParticipation">
        <skos:related rdf:resource="http://asi.ice.ucdavis.edu/sustsource/schemas/sustsource.owl#Markets"/>
        <skos:related rdf:resource="http://asi.ice.ucdavis.edu/sustsource/schemas/sustsource.owl#PhysicalInfrastructure"/>
        <skos:related rdf:resource="http://asi.ice.ucdavis.edu/sustsource/schemas/sustsource.owl#Finance"/>
        <skos:related rdf:resource="http://asi.ice.ucdavis.edu/sustsource/schemas/sustsource.owl#Governance"/>
        <dc:title>Women's Economic Participation</dc:title>
        <skos:related rdf:resource="http://asi.ice.ucdavis.edu/sustsource/schemas/sustsource.owl#WomenAndWages"/>
        <skos:related rdf:resource="http://asi.ice.ucdavis.edu/sustsource/schemas/sustsource.owl#Participation"/>
        <rdfs:label>Women's Economic Participation</rdfs:label>
        <skos:related rdf:resource="http://asi.ice.ucdavis.edu/sustsource/schemas/sustsource.owl#WomensParticipation"/>
        <skos:related rdf:resource="http://asi.ice.ucdavis.edu/sustsource/schemas/sustsource.owl#SocioculturalSystems"/>
        <skos:related rdf:resource="http://asi.ice.ucdavis.edu/sustsource/schemas/sustsource.owl#Institutions"/>
        <skos:related rdf:resource="http://asi.ice.ucdavis.edu/sustsource/schemas/sustsource.owl#SocialStructure"/>
      </asi:ComponentIssue>
    </skos:related>
    <skos:related>
      <asi:ComponentIssue rdf:about="http://asi.ice.ucdavis.edu/sustsource/schemas/sustsourceindiv.rdf#EconomicParticipation">
        <skos:related rdf:resource="http://asi.ice.ucdavis.edu/sustsource/schemas/sustsource.owl#SocialStructure"/>
        <dc:title>Economic Participation</dc:title>
        <skos:related rdf:resource="http://asi.ice.ucdavis.edu/sustsource/schemas/sustsource.owl#Participation"/>
        <skos:related rdf:resource="http://asi.ice.ucdavis.edu/sustsource/schemas/sustsource.owl#WomensParticipation"/>
        <skos:related rdf:resource="http://asi.ice.ucdavis.edu/sustsource/schemas/sustsource.owl#Governance"/>
        <skos:related rdf:resource="http://asi.ice.ucdavis.edu/sustsource/schemas/sustsource.owl#Institutions"/>
        <skos:related rdf:resource="http://asi.ice.ucdavis.edu/sustsource/schemas/sustsource.owl#PhysicalInfrastructure"/>
        <rdfs:label>Economic Participation</rdfs:label>
        <skos:related rdf:resource="http://asi.ice.ucdavis.edu/sustsource/schemas/sustsource.owl#SocioculturalSystems"/>
        <skos:related rdf:resource="http://asi.ice.ucdavis.edu/sustsource/schemas/sustsource.owl#Finance"/>
        <skos:related rdf:resource="http://asi.ice.ucdavis.edu/sustsource/schemas/sustsource.owl#Markets"/>
      </asi:ComponentIssue>
    </skos:related>
    <dc:title>GDP per capita</dc:title>
    <skos:related>
      <asi:ComponentIssue rdf:about="http://asi.ice.ucdavis.edu/sustsource/schemas/sustsourceindiv.rdf#AgriculturalTariffsAndQuotas">
        <skos:related rdf:resource="http://asi.ice.ucdavis.edu/sustsource/schemas/sustsource.owl#Markets"/>
        <dc:title>Agricultural Tariffs and Quotas</dc:title>
        <skos:related rdf:resource="http://asi.ice.ucdavis.edu/sustsource/schemas/sustsource.owl#AgriculturalSector"/>
        <rdfs:label>Agricultural Tariffs and Quotas</rdfs:label>
        <skos:related rdf:resource="http://asi.ice.ucdavis.edu/sustsource/schemas/sustsource.owl#TradePolicies"/>
        <skos:related rdf:resource="http://asi.ice.ucdavis.edu/sustsource/schemas/sustsource.owl#Governance"/>
      </asi:ComponentIssue>
    </skos:related>
    <skos:related>
      <asi:ComponentIssue rdf:about="http://asi.ice.ucdavis.edu/sustsource/schemas/sustsourceindiv.rdf#WomensAccessToFinancialCapital">
        <dc:title>Women's Access to Financial Capital</dc:title>
        <skos:related rdf:resource="http://asi.ice.ucdavis.edu/sustsource/schemas/sustsource.owl#WomensParticipation"/>
        <rdfs:label>Women's Access to Financial Capital</rdfs:label>
        <skos:related rdf:resource="http://asi.ice.ucdavis.edu/sustsource/schemas/sustsource.owl#Governance"/>
        <skos:related rdf:resource="http://asi.ice.ucdavis.edu/sustsource/schemas/sustsource.owl#PropertyRights"/>
        <skos:related rdf:resource="http://asi.ice.ucdavis.edu/sustsource/schemas/sustsource.owl#Finance"/>
        <skos:related rdf:resource="http://asi.ice.ucdavis.edu/sustsource/schemas/sustsource.owl#Institutions"/>
        <skos:related rdf:resource="http://asi.ice.ucdavis.edu/sustsource/schemas/sustsource.owl#WomenAndWages"/>
        <skos:related rdf:resource="http://asi.ice.ucdavis.edu/sustsource/schemas/sustsource.owl#SocioculturalSystems"/>
        <skos:related rdf:resource="http://asi.ice.ucdavis.edu/sustsource/schemas/sustsource.owl#SocialStructure"/>
        <skos:related rdf:resource="http://asi.ice.ucdavis.edu/sustsource/schemas/sustsource.owl#Participation"/>
      </asi:ComponentIssue>
    </skos:related>
    <skos:related rdf:resource="http://asi.ice.ucdavis.edu/sustsource/schemas/sustsourceindiv.rdf#LaborPolicy"/>
    <skos:related rdf:resource="http://asi.ice.ucdavis.edu/sustsource/schemas/sustsource.owl#Poverty"/>
    <skos:related rdf:resource="http://asi.ice.ucdavis.edu/sustsource/schemas/sustsourceindiv.rdf#AgriculturalProductivity"/>
    <skos:related rdf:resource="http://asi.ice.ucdavis.edu/sustsource/schemas/sustsourceindiv.rdf#AgriculturalSubsidies"/>
    <rdfs:label>GDP per capita</rdfs:label>
    <skos:related>
      <asi:ComponentIssue rdf:about="http://asi.ice.ucdavis.edu/sustsource/schemas/sustsourceindiv.rdf#TradeAgreements">
        <rdfs:label>Trade Agreements</rdfs:label>
        <skos:related rdf:resource="http://asi.ice.ucdavis.edu/sustsource/schemas/sustsource.owl#TradePolicies"/>
        <skos:related rdf:resource="http://asi.ice.ucdavis.edu/sustsource/schemas/sustsource.owl#Institutions"/>
        <skos:related rdf:resource="http://asi.ice.ucdavis.edu/sustsource/schemas/sustsource.owl#Governance"/>
        <skos:related rdf:resource="http://asi.ice.ucdavis.edu/sustsource/schemas/sustsource.owl#AgriculturalSector"/>
        <dc:title>Trade Agreements</dc:title>
        <skos:related rdf:resource="http://asi.ice.ucdavis.edu/sustsource/schemas/sustsource.owl#Markets"/>
      </asi:ComponentIssue>
    </skos:related>
    <skos:related rdf:resource="http://asi.ice.ucdavis.edu/sustsource/schemas/sustsource.owl#PopulationGrowth"/>
    <skos:related rdf:resource="http://asi.ice.ucdavis.edu/sustsource/schemas/sustsourceindiv.rdf#LaborProductivity"/>
    <skos:related rdf:resource="http://asi.ice.ucdavis.edu/sustsource/schemas/sustsourceindiv.rdf#LaborCosts"/>
    <skos:related rdf:resource="http://asi.ice.ucdavis.edu/sustsource/schemas/sustsourceindiv.rdf#LaborMarket"/>
    <skos:related>
      <asi:ComponentIssue rdf:about="http://asi.ice.ucdavis.edu/sustsource/schemas/sustsourceindiv.rdf#CapitalProductivity">
        <dc:title>Capital Productivity</dc:title>
        <skos:related rdf:resource="http://asi.ice.ucdavis.edu/sustsource/schemas/sustsource.owl#Productivity"/>
        <skos:related rdf:resource="http://asi.ice.ucdavis.edu/sustsource/schemas/sustsource.owl#Finance"/>
        <skos:related rdf:resource="http://asi.ice.ucdavis.edu/sustsource/schemas/sustsource.owl#FoodProduction"/>
        <rdfs:label>Capital Productivity</rdfs:label>
      </asi:ComponentIssue>
    </skos:related>
    <skos:related>
      <asi:ComponentIssue rdf:about="http://asi.ice.ucdavis.edu/sustsource/schemas/sustsourceindiv.rdf#IncomeDistribution">
        <dc:title>Income Distribution</dc:title>
        <rdfs:label>Income Distribution</rdfs:label>
        <skos:related rdf:resource="http://asi.ice.ucdavis.edu/sustsource/schemas/sustsource.owl#PopulationStructure"/>
        <skos:related rdf:resource="http://asi.ice.ucdavis.edu/sustsource/schemas/sustsource.owl#Poverty"/>
        <skos:related rdf:resource="http://asi.ice.ucdavis.edu/sustsource/schemas/sustsource.owl#SocialStructure"/>
        <skos:related rdf:resource="http://asi.ice.ucdavis.edu/sustsource/schemas/sustsource.owl#Markets"/>
        <skos:related rdf:resource="http://asi.ice.ucdavis.edu/sustsource/schemas/sustsource.owl#Income"/>
        <skos:related rdf:resource="http://asi.ice.ucdavis.edu/sustsource/schemas/sustsource.owl#WomenAndWages"/>
      </asi:ComponentIssue>
    </skos:related>
    <dc:references rdf:resource="http://asi.ice.ucdavis.edu/sustsource/schemas/sustsourceindiv.rdf#Woerden2008"/>
  </asi:Indicator>
  <asi:Indicator rdf:about="http://asi.ice.ucdavis.edu/sustsource/schemas/sustsourceindiv.rdf#ind2074">
    <dc:references rdf:resource="http://asi.ice.ucdavis.edu/sustsource/schemas/sustsourceindiv.rdf#SAFA2012"/>
    <skos:related rdf:resource="http://asi.ice.ucdavis.edu/sustsource/schemas/sustsource.owl#Markets"/>
    <dc:title>Rating of contractual arrangements by duration, conditions, volume</dc:title>
    <rdfs:label>Rating of contractual arrangements by duration, conditions, volume</rdfs:label>
  </asi:Indicator>
  <asi:Indicator rdf:about="http://asi.ice.ucdavis.edu/sustsource/schemas/sustsourceindiv.rdf#ind2152">
    <skos:related>
      <asi:ComponentIssue rdf:about="http://asi.ice.ucdavis.edu/sustsource/schemas/sustsourceindiv.rdf#NonrenewableEnergy">
        <skos:related rdf:resource="http://asi.ice.ucdavis.edu/sustsource/schemas/sustsource.owl#Inputs"/>
        <dc:title>Non-Renewable Energy</dc:title>
        <skos:related rdf:resource="http://asi.ice.ucdavis.edu/sustsource/schemas/sustsource.owl#LandAndSoil"/>
        <skos:related rdf:resource="http://asi.ice.ucdavis.edu/sustsource/schemas/sustsource.owl#CommonPoolResources"/>
        <skos:related rdf:resource="http://asi.ice.ucdavis.edu/sustsource/schemas/sustsource.owl#WastesAndPollution"/>
        <skos:related rdf:resource="http://asi.ice.ucdavis.edu/sustsource/schemas/sustsource.owl#Energy"/>
        <rdfs:label>Non-Renewable Energy</rdfs:label>
        <skos:related rdf:resource="http://asi.ice.ucdavis.edu/sustsource/schemas/sustsource.owl#Technology"/>
      </asi:ComponentIssue>
    </skos:related>
    <skos:related rdf:resource="http://asi.ice.ucdavis.edu/sustsource/schemas/sustsource.owl#Inputs"/>
    <dc:references rdf:resource="http://asi.ice.ucdavis.edu/sustsource/schemas/sustsourceindiv.rdf#SAFA2012"/>
    <dc:title>Total non-renewable material use per unit produced</dc:title>
    <skos:related rdf:resource="http://asi.ice.ucdavis.edu/sustsource/schemas/sustsource.owl#Energy"/>
    <skos:related rdf:resource="http://asi.ice.ucdavis.edu/sustsource/schemas/sustsourceindiv.rdf#InputProductivity"/>
    <rdfs:label>Total non-renewable material use per unit produced</rdfs:label>
  </asi:Indicator>
  <asi:Indicator rdf:about="http://asi.ice.ucdavis.edu/sustsource/schemas/sustsourceindiv.rdf#ind252">
    <skos:related rdf:resource="http://asi.ice.ucdavis.edu/sustsource/schemas/sustsourceindiv.rdf#LandFragmentation"/>
    <skos:related rdf:resource="http://asi.ice.ucdavis.edu/sustsource/schemas/sustsourceindiv.rdf#ProtectionOfThreatenedAndRareEcosystems"/>
    <skos:related rdf:resource="http://asi.ice.ucdavis.edu/sustsource/schemas/sustsource.owl#Biodiversity"/>
    <skos:related rdf:resource="http://asi.ice.ucdavis.edu/sustsource/schemas/sustsourceindiv.rdf#EcosystemManagement"/>
    <skos:related rdf:resource="http://asi.ice.ucdavis.edu/sustsource/schemas/sustsource.owl#LandAndSoil"/>
    <dc:title>Red list index for birds</dc:title>
    <skos:related rdf:resource="http://asi.ice.ucdavis.edu/sustsource/schemas/sustsourceindiv.rdf#GeneticDiversityWithinSpecies"/>
    <skos:related rdf:resource="http://asi.ice.ucdavis.edu/sustsource/schemas/sustsourceindiv.rdf#EcosystemHealth"/>
    <skos:related rdf:resource="http://asi.ice.ucdavis.edu/sustsource/schemas/sustsourceindiv.rdf#SpeciesMigration"/>
    <skos:related>
      <asi:ComponentIssue rdf:about="http://asi.ice.ucdavis.edu/sustsource/schemas/sustsourceindiv.rdf#InvasiveSpecies">
        <skos:related rdf:resource="http://asi.ice.ucdavis.edu/sustsource/schemas/sustsource.owl#TradePolicies"/>
        <skos:related rdf:resource="http://asi.ice.ucdavis.edu/sustsource/schemas/sustsource.owl#PublicHealth"/>
        <skos:related rdf:resource="http://asi.ice.ucdavis.edu/sustsource/schemas/sustsource.owl#EcosystemServices"/>
        <skos:related rdf:resource="http://asi.ice.ucdavis.edu/sustsource/schemas/sustsource.owl#Water"/>
        <skos:related rdf:resource="http://asi.ice.ucdavis.edu/sustsource/schemas/sustsource.owl#LandAndSoil"/>
        <skos:related rdf:resource="http://asi.ice.ucdavis.edu/sustsource/schemas/sustsource.owl#FoodProduction"/>
        <skos:related rdf:resource="http://asi.ice.ucdavis.edu/sustsource/schemas/sustsource.owl#Biodiversity"/>
        <dc:title>Invasive Species</dc:title>
        <rdfs:label>Invasive Species</rdfs:label>
      </asi:ComponentIssue>
    </skos:related>
    <skos:related rdf:resource="http://asi.ice.ucdavis.edu/sustsource/schemas/sustsourceindiv.rdf#SpeciesDiversity"/>
    <skos:related rdf:resource="http://asi.ice.ucdavis.edu/sustsource/schemas/sustsourceindiv.rdf#SpeciesIntroduction"/>
    <dc:references rdf:resource="http://asi.ice.ucdavis.edu/sustsource/schemas/sustsourceindiv.rdf#Woerden2008"/>
    <skos:related rdf:resource="http://asi.ice.ucdavis.edu/sustsource/schemas/sustsourceindiv.rdf#Habitats"/>
    <rdfs:label>Red list index for birds</rdfs:label>
    <skos:related rdf:resource="http://asi.ice.ucdavis.edu/sustsource/schemas/sustsourceindiv.rdf#SpeciesThreatenedWithExtinction"/>
  </asi:Indicator>
  <asi:Indicator rdf:about="http://asi.ice.ucdavis.edu/sustsource/schemas/sustsourceindiv.rdf#ind1436">
    <skos:related rdf:resource="http://asi.ice.ucdavis.edu/sustsource/schemas/sustsourceindiv.rdf#LandscapeChanges"/>
    <rdfs:label>Roads, paved (% of total roads)</rdfs:label>
    <dc:references rdf:resource="http://asi.ice.ucdavis.edu/sustsource/schemas/sustsourceindiv.rdf#WorldBank2012"/>
    <skos:related rdf:resource="http://asi.ice.ucdavis.edu/sustsource/schemas/sustsource.owl#Disasters"/>
    <skos:related>
      <asi:ComponentIssue rdf:about="http://asi.ice.ucdavis.edu/sustsource/schemas/sustsourceindiv.rdf#Urbanization">
        <skos:related rdf:resource="http://asi.ice.ucdavis.edu/sustsource/schemas/sustsource.owl#LandAndSoil"/>
        <rdfs:label>Urbanization</rdfs:label>
        <skos:related rdf:resource="http://asi.ice.ucdavis.edu/sustsource/schemas/sustsource.owl#PopulationGrowth"/>
        <dc:title>Urbanization</dc:title>
        <skos:related rdf:resource="http://asi.ice.ucdavis.edu/sustsource/schemas/sustsource.owl#GeographicalDistribution"/>
      </asi:ComponentIssue>
    </skos:related>
    <skos:related rdf:resource="http://asi.ice.ucdavis.edu/sustsource/schemas/sustsourceindiv.rdf#RatesOfWasteProduction"/>
    <skos:related rdf:resource="http://asi.ice.ucdavis.edu/sustsource/schemas/sustsource.owl#PublicHealth"/>
    <skos:related>
      <asi:ComponentIssue rdf:about="http://asi.ice.ucdavis.edu/sustsource/schemas/sustsourceindiv.rdf#AccessToCleanWater">
        <skos:related rdf:resource="http://asi.ice.ucdavis.edu/sustsource/schemas/sustsource.owl#PublicHealth"/>
        <dc:title>Access to Clean Water</dc:title>
        <skos:related rdf:resource="http://asi.ice.ucdavis.edu/sustsource/schemas/sustsource.owl#HumanRights"/>
        <rdfs:label>Access to Clean Water</rdfs:label>
        <skos:related rdf:resource="http://asi.ice.ucdavis.edu/sustsource/schemas/sustsource.owl#Technology"/>
        <skos:related rdf:resource="http://asi.ice.ucdavis.edu/sustsource/schemas/sustsource.owl#WastesAndPollution"/>
        <skos:related rdf:resource="http://asi.ice.ucdavis.edu/sustsource/schemas/sustsource.owl#PhysicalInfrastructure"/>
        <skos:related rdf:resource="http://asi.ice.ucdavis.edu/sustsource/schemas/sustsource.owl#Water"/>
        <skos:related rdf:resource="http://asi.ice.ucdavis.edu/sustsource/schemas/sustsource.owl#SocialStructure"/>
      </asi:ComponentIssue>
    </skos:related>
    <skos:related rdf:resource="http://asi.ice.ucdavis.edu/sustsource/schemas/sustsource.owl#AirAndClimate"/>
    <skos:related rdf:resource="http://asi.ice.ucdavis.edu/sustsource/schemas/sustsourceindiv.rdf#DisasterRelief"/>
    <skos:related rdf:resource="http://asi.ice.ucdavis.edu/sustsource/schemas/sustsourceindiv.rdf#MigrantLabor"/>
    <skos:related>
      <asi:ComponentIssue rdf:about="http://asi.ice.ucdavis.edu/sustsource/schemas/sustsourceindiv.rdf#SocialSupport">
        <skos:related rdf:resource="http://asi.ice.ucdavis.edu/sustsource/schemas/sustsource.owl#Poverty"/>
        <skos:related rdf:resource="http://asi.ice.ucdavis.edu/sustsource/schemas/sustsource.owl#SocialStructure"/>
        <skos:related rdf:resource="http://asi.ice.ucdavis.edu/sustsource/schemas/sustsource.owl#Governance"/>
        <rdfs:label>Social Support</rdfs:label>
        <skos:related rdf:resource="http://asi.ice.ucdavis.edu/sustsource/schemas/sustsource.owl#Institutions"/>
        <dc:title>Social Support</dc:title>
        <skos:related rdf:resource="http://asi.ice.ucdavis.edu/sustsource/schemas/sustsource.owl#SocioculturalSystems"/>
        <skos:related rdf:resource="http://asi.ice.ucdavis.edu/sustsource/schemas/sustsource.owl#Income"/>
      </asi:ComponentIssue>
    </skos:related>
    <skos:related rdf:resource="http://asi.ice.ucdavis.edu/sustsource/schemas/sustsource.owl#SocioculturalSystems"/>
    <skos:related rdf:resource="http://asi.ice.ucdavis.edu/sustsource/schemas/sustsourceindiv.rdf#LandUse"/>
    <skos:related rdf:resource="http://asi.ice.ucdavis.edu/sustsource/schemas/sustsourceindiv.rdf#AccessToHealthcare"/>
    <skos:related rdf:resource="http://asi.ice.ucdavis.edu/sustsource/schemas/sustsource.owl#EducationalResources"/>
    <skos:related rdf:resource="http://asi.ice.ucdavis.edu/sustsource/schemas/sustsourceindiv.rdf#DisastersHealthImpact"/>
    <skos:related rdf:resource="http://asi.ice.ucdavis.edu/sustsource/schemas/sustsourceindiv.rdf#DisastersHumanAndSocialImpact"/>
    <skos:related rdf:resource="http://asi.ice.ucdavis.edu/sustsource/schemas/sustsourceindiv.rdf#TransportInfrastructure"/>
    <skos:related rdf:resource="http://asi.ice.ucdavis.edu/sustsource/schemas/sustsourceindiv.rdf#MarketAccess"/>
    <skos:related rdf:resource="http://asi.ice.ucdavis.edu/sustsource/schemas/sustsourceindiv.rdf#DisasterPreparedness"/>
    <skos:related rdf:resource="http://asi.ice.ucdavis.edu/sustsource/schemas/sustsourceindiv.rdf#SocialNetworks"/>
    <skos:related rdf:resource="http://asi.ice.ucdavis.edu/sustsource/schemas/sustsourceindiv.rdf#LandFragmentation"/>
    <dc:title>Roads, paved (% of total roads)</dc:title>
    <skos:related>
      <asi:ComponentIssue rdf:about="http://asi.ice.ucdavis.edu/sustsource/schemas/sustsourceindiv.rdf#Migration">
        <rdfs:label>Migration</rdfs:label>
        <skos:related rdf:resource="http://asi.ice.ucdavis.edu/sustsource/schemas/sustsource.owl#SocialStructure"/>
        <skos:related rdf:resource="http://asi.ice.ucdavis.edu/sustsource/schemas/sustsource.owl#Disasters"/>
        <skos:related rdf:resource="http://asi.ice.ucdavis.edu/sustsource/schemas/sustsource.owl#Institutions"/>
        <skos:related rdf:resource="http://asi.ice.ucdavis.edu/sustsource/schemas/sustsource.owl#GeographicalDistribution"/>
        <dc:title>Migration</dc:title>
        <skos:related rdf:resource="http://asi.ice.ucdavis.edu/sustsource/schemas/sustsource.owl#Governance"/>
        <skos:related rdf:resource="http://asi.ice.ucdavis.edu/sustsource/schemas/sustsource.owl#HumanRights"/>
        <skos:related rdf:resource="http://asi.ice.ucdavis.edu/sustsource/schemas/sustsource.owl#PopulationGrowth"/>
        <skos:related rdf:resource="http://asi.ice.ucdavis.edu/sustsource/schemas/sustsource.owl#Poverty"/>
      </asi:ComponentIssue>
    </skos:related>
    <skos:related rdf:resource="http://asi.ice.ucdavis.edu/sustsource/schemas/sustsourceindiv.rdf#ValueSystemsAndBehavioralNorms"/>
    <skos:related rdf:resource="http://asi.ice.ucdavis.edu/sustsource/schemas/sustsourceindiv.rdf#AirPollution"/>
    <skos:related rdf:resource="http://asi.ice.ucdavis.edu/sustsource/schemas/sustsource.owl#PhysicalInfrastructure"/>
    <skos:related rdf:resource="http://asi.ice.ucdavis.edu/sustsource/schemas/sustsourceindiv.rdf#CapacityForParticipation"/>
    <skos:related rdf:resource="http://asi.ice.ucdavis.edu/sustsource/schemas/sustsource.owl#SocialStructure"/>
    <skos:related rdf:resource="http://asi.ice.ucdavis.edu/sustsource/schemas/sustsourceindiv.rdf#EducationAccess"/>
    <skos:related rdf:resource="http://asi.ice.ucdavis.edu/sustsource/schemas/sustsource.owl#LandAndSoil"/>
    <skos:related rdf:resource="http://asi.ice.ucdavis.edu/sustsource/schemas/sustsourceindiv.rdf#PopulationDynamics"/>
  </asi:Indicator>
  <asi:Indicator rdf:about="http://asi.ice.ucdavis.edu/sustsource/schemas/sustsourceindiv.rdf#ind372">
    <skos:related>
      <asi:ComponentIssue rdf:about="http://asi.ice.ucdavis.edu/sustsource/schemas/sustsourceindiv.rdf#Wastewater">
        <skos:related rdf:resource="http://asi.ice.ucdavis.edu/sustsource/schemas/sustsource.owl#PublicHealth"/>
        <skos:related rdf:resource="http://asi.ice.ucdavis.edu/sustsource/schemas/sustsource.owl#WastesAndPollution"/>
        <skos:related rdf:resource="http://asi.ice.ucdavis.edu/sustsource/schemas/sustsource.owl#PhysicalInfrastructure"/>
        <rdfs:label>Wastewater</rdfs:label>
        <skos:related rdf:resource="http://asi.ice.ucdavis.edu/sustsource/schemas/sustsource.owl#Water"/>
        <dc:title>Wastewater</dc:title>
      </asi:ComponentIssue>
    </skos:related>
    <skos:related rdf:resource="http://asi.ice.ucdavis.edu/sustsource/schemas/sustsourceindiv.rdf#GroundwaterContamination"/>
    <skos:related rdf:resource="http://asi.ice.ucdavis.edu/sustsource/schemas/sustsource.owl#OceansAndCoasts"/>
    <skos:related rdf:resource="http://asi.ice.ucdavis.edu/sustsource/schemas/sustsource.owl#CommonPoolResources"/>
    <dc:title>Decreased water transparency associated with algal production as compared with long-term (&gt;20 year) data sets</dc:title>
    <skos:related rdf:resource="http://asi.ice.ucdavis.edu/sustsource/schemas/sustsourceindiv.rdf#CroppingSystems"/>
    <skos:related rdf:resource="http://asi.ice.ucdavis.edu/sustsource/schemas/sustsourceindiv.rdf#EcosystemHealth"/>
    <skos:related rdf:resource="http://asi.ice.ucdavis.edu/sustsource/schemas/sustsource.owl#Inputs"/>
    <skos:related rdf:resource="http://asi.ice.ucdavis.edu/sustsource/schemas/sustsource.owl#FoodProduction"/>
    <asi:fullyCovers rdf:resource="http://asi.ice.ucdavis.edu/sustsource/schemas/sustsourceindiv.rdf#Eutrophication"/>
    <dc:references rdf:resource="http://asi.ice.ucdavis.edu/sustsource/schemas/sustsourceindiv.rdf#GIWA2006"/>
    <skos:related rdf:resource="http://asi.ice.ucdavis.edu/sustsource/schemas/sustsourceindiv.rdf#Eutrophication"/>
    <skos:related rdf:resource="http://asi.ice.ucdavis.edu/sustsource/schemas/sustsourceindiv.rdf#Contamination"/>
    <skos:related rdf:resource="http://asi.ice.ucdavis.edu/sustsource/schemas/sustsource.owl#Water"/>
    <skos:related rdf:resource="http://asi.ice.ucdavis.edu/sustsource/schemas/sustsourceindiv.rdf#WaterQuality"/>
    <skos:related rdf:resource="http://asi.ice.ucdavis.edu/sustsource/schemas/sustsource.owl#WastesAndPollution"/>
    <skos:related>
      <asi:ComponentIssue rdf:about="http://asi.ice.ucdavis.edu/sustsource/schemas/sustsourceindiv.rdf#AnimalProduction">
        <skos:related rdf:resource="http://asi.ice.ucdavis.edu/sustsource/schemas/sustsource.owl#SocioculturalSystems"/>
        <skos:related rdf:resource="http://asi.ice.ucdavis.edu/sustsource/schemas/sustsource.owl#Institutions"/>
        <skos:related rdf:resource="http://asi.ice.ucdavis.edu/sustsource/schemas/sustsource.owl#FoodProduction"/>
        <rdfs:label>Animal Production</rdfs:label>
        <dc:title>Animal Production</dc:title>
      </asi:ComponentIssue>
    </skos:related>
    <skos:related rdf:resource="http://asi.ice.ucdavis.edu/sustsource/schemas/sustsourceindiv.rdf#LivestockManagement"/>
    <skos:related rdf:resource="http://asi.ice.ucdavis.edu/sustsource/schemas/sustsourceindiv.rdf#InorganicFertilizers"/>
    <skos:related rdf:resource="http://asi.ice.ucdavis.edu/sustsource/schemas/sustsourceindiv.rdf#OrganicFertilizers"/>
    <rdfs:label>Decreased water transparency associated with algal production</rdfs:label>
  </asi:Indicator>
  <asi:Indicator rdf:about="http://asi.ice.ucdavis.edu/sustsource/schemas/sustsourceindiv.rdf#ind930">
    <skos:related>
      <asi:ComponentIssue rdf:about="http://asi.ice.ucdavis.edu/sustsource/schemas/sustsourceindiv.rdf#CarbonSequestration">
        <skos:related rdf:resource="http://asi.ice.ucdavis.edu/sustsource/schemas/sustsource.owl#Deforestation"/>
        <skos:related rdf:resource="http://asi.ice.ucdavis.edu/sustsource/schemas/sustsource.owl#OceansAndCoasts"/>
        <skos:related rdf:resource="http://asi.ice.ucdavis.edu/sustsource/schemas/sustsource.owl#EcosystemServices"/>
        <dc:title>Carbon Sequestration</dc:title>
        <skos:related rdf:resource="http://asi.ice.ucdavis.edu/sustsource/schemas/sustsource.owl#LandAndSoil"/>
        <skos:related rdf:resource="http://asi.ice.ucdavis.edu/sustsource/schemas/sustsource.owl#Technology"/>
        <skos:related rdf:resource="http://asi.ice.ucdavis.edu/sustsource/schemas/sustsource.owl#AirAndClimate"/>
        <rdfs:label>Carbon Sequestration</rdfs:label>
      </asi:ComponentIssue>
    </skos:related>
    <skos:related>
      <asi:ComponentIssue rdf:about="http://asi.ice.ucdavis.edu/sustsource/schemas/sustsourceindiv.rdf#ClimateChangeAdaptation">
        <skos:related rdf:resource="http://asi.ice.ucdavis.edu/sustsource/schemas/sustsource.owl#AgriculturalSector"/>
        <skos:related rdf:resource="http://asi.ice.ucdavis.edu/sustsource/schemas/sustsource.owl#Governance"/>
        <dc:title>Climate Change Adaptation</dc:title>
        <skos:related rdf:resource="http://asi.ice.ucdavis.edu/sustsource/schemas/sustsource.owl#Technology"/>
        <skos:related rdf:resource="http://asi.ice.ucdavis.edu/sustsource/schemas/sustsource.owl#Institutions"/>
        <skos:related rdf:resource="http://asi.ice.ucdavis.edu/sustsource/schemas/sustsource.owl#AirAndClimate"/>
        <rdfs:label>Climate Change Adaptation</rdfs:label>
      </asi:ComponentIssue>
    </skos:related>
    <dc:title>Carbon stored in forests</dc:title>
    <skos:related rdf:resource="http://asi.ice.ucdavis.edu/sustsource/schemas/sustsourceindiv.rdf#EcosystemHealth"/>
    <dc:references rdf:resource="http://asi.ice.ucdavis.edu/sustsource/schemas/sustsourceindiv.rdf#MA2005"/>
    <skos:related rdf:resource="http://asi.ice.ucdavis.edu/sustsource/schemas/sustsource.owl#AirAndClimate"/>
    <skos:related rdf:resource="http://asi.ice.ucdavis.edu/sustsource/schemas/sustsource.owl#CommonPoolResources"/>
    <skos:related rdf:resource="http://asi.ice.ucdavis.edu/sustsource/schemas/sustsourceindiv.rdf#ForestEcology"/>
    <skos:related rdf:resource="http://asi.ice.ucdavis.edu/sustsource/schemas/sustsourceindiv.rdf#Forests"/>
    <skos:related rdf:resource="http://asi.ice.ucdavis.edu/sustsource/schemas/sustsource.owl#Biodiversity"/>
    <skos:related rdf:resource="http://asi.ice.ucdavis.edu/sustsource/schemas/sustsourceindiv.rdf#ClimateChange"/>
    <skos:related rdf:resource="http://asi.ice.ucdavis.edu/sustsource/schemas/sustsourceindiv.rdf#AirQuality"/>
    <skos:related rdf:resource="http://asi.ice.ucdavis.edu/sustsource/schemas/sustsource.owl#EcosystemServices"/>
    <rdfs:label>Carbon stored in forests</rdfs:label>
  </asi:Indicator>
  <asi:Indicator rdf:about="http://asi.ice.ucdavis.edu/sustsource/schemas/sustsourceindiv.rdf#ind1450">
    <skos:related rdf:resource="http://asi.ice.ucdavis.edu/sustsource/schemas/sustsourceindiv.rdf#IncomeGrowth"/>
    <skos:related rdf:resource="http://asi.ice.ucdavis.edu/sustsource/schemas/sustsourceindiv.rdf#AgriculturalProductivity"/>
    <skos:related rdf:resource="http://asi.ice.ucdavis.edu/sustsource/schemas/sustsourceindiv.rdf#AgriculturalIntermediateGoods"/>
    <skos:related rdf:resource="http://asi.ice.ucdavis.edu/sustsource/schemas/sustsourceindiv.rdf#EconomicParticipation"/>
    <skos:related rdf:resource="http://asi.ice.ucdavis.edu/sustsource/schemas/sustsourceindiv.rdf#MarketPerformance"/>
    <skos:related rdf:resource="http://asi.ice.ucdavis.edu/sustsource/schemas/sustsource.owl#Poverty"/>
    <asi:fullyCovers rdf:resource="http://asi.ice.ucdavis.edu/sustsource/schemas/sustsourceindiv.rdf#IncomeGrowth"/>
    <skos:related rdf:resource="http://asi.ice.ucdavis.edu/sustsource/schemas/sustsourceindiv.rdf#AgriculturalImports"/>
    <skos:related rdf:resource="http://asi.ice.ucdavis.edu/sustsource/schemas/sustsourceindiv.rdf#AgriculturalPrices"/>
    <skos:related rdf:resource="http://asi.ice.ucdavis.edu/sustsource/schemas/sustsourceindiv.rdf#WomensEconomicParticipation"/>
    <rdfs:label>GDP growth (annual %)</rdfs:label>
    <skos:related rdf:resource="http://asi.ice.ucdavis.edu/sustsource/schemas/sustsourceindiv.rdf#MarketInfrastructure"/>
    <skos:related rdf:resource="http://asi.ice.ucdavis.edu/sustsource/schemas/sustsourceindiv.rdf#MarketStandardsRegulationsAndPolicies"/>
    <skos:related rdf:resource="http://asi.ice.ucdavis.edu/sustsource/schemas/sustsourceindiv.rdf#TradeAgreements"/>
    <skos:related rdf:resource="http://asi.ice.ucdavis.edu/sustsource/schemas/sustsourceindiv.rdf#AgriculturalExports"/>
    <skos:related rdf:resource="http://asi.ice.ucdavis.edu/sustsource/schemas/sustsourceindiv.rdf#LaborMarket"/>
    <skos:related rdf:resource="http://asi.ice.ucdavis.edu/sustsource/schemas/sustsourceindiv.rdf#MarketStructure"/>
    <skos:related rdf:resource="http://asi.ice.ucdavis.edu/sustsource/schemas/sustsourceindiv.rdf#LaborSupply"/>
    <skos:related rdf:resource="http://asi.ice.ucdavis.edu/sustsource/schemas/sustsourceindiv.rdf#WomensAccessToFinancialCapital"/>
    <skos:related rdf:resource="http://asi.ice.ucdavis.edu/sustsource/schemas/sustsourceindiv.rdf#CapitalProductivity"/>
    <skos:related rdf:resource="http://asi.ice.ucdavis.edu/sustsource/schemas/sustsource.owl#AgriculturalSector"/>
    <skos:related rdf:resource="http://asi.ice.ucdavis.edu/sustsource/schemas/sustsourceindiv.rdf#IncomeDistribution"/>
    <asi:fullyCovers rdf:resource="http://asi.ice.ucdavis.edu/sustsource/schemas/sustsourceindiv.rdf#Profitability"/>
    <skos:related rdf:resource="http://asi.ice.ucdavis.edu/sustsource/schemas/sustsourceindiv.rdf#AgriculturalProductionCosts"/>
    <skos:related rdf:resource="http://asi.ice.ucdavis.edu/sustsource/schemas/sustsourceindiv.rdf#IncomeGeneration"/>
    <skos:related rdf:resource="http://asi.ice.ucdavis.edu/sustsource/schemas/sustsourceindiv.rdf#MarketAccess"/>
    <dc:title>GDP growth (annual %)</dc:title>
    <skos:related rdf:resource="http://asi.ice.ucdavis.edu/sustsource/schemas/sustsourceindiv.rdf#Profitability"/>
    <skos:related rdf:resource="http://asi.ice.ucdavis.edu/sustsource/schemas/sustsourceindiv.rdf#LaborProductivity"/>
    <skos:related rdf:resource="http://asi.ice.ucdavis.edu/sustsource/schemas/sustsource.owl#Income"/>
    <skos:related rdf:resource="http://asi.ice.ucdavis.edu/sustsource/schemas/sustsourceindiv.rdf#LaborPolicy"/>
    <dc:references rdf:resource="http://asi.ice.ucdavis.edu/sustsource/schemas/sustsourceindiv.rdf#WorldBank2012"/>
  </asi:Indicator>
  <asi:Indicator rdf:about="http://asi.ice.ucdavis.edu/sustsource/schemas/sustsourceindiv.rdf#ind1356">
    <dc:title>Employment in agriculture (% of total employment)</dc:title>
    <skos:related rdf:resource="http://asi.ice.ucdavis.edu/sustsource/schemas/sustsourceindiv.rdf#WomenFarmers"/>
    <skos:related rdf:resource="http://asi.ice.ucdavis.edu/sustsource/schemas/sustsourceindiv.rdf#LaborMarket"/>
    <skos:related rdf:resource="http://asi.ice.ucdavis.edu/sustsource/schemas/sustsourceindiv.rdf#MigrantLabor"/>
    <skos:related rdf:resource="http://asi.ice.ucdavis.edu/sustsource/schemas/sustsourceindiv.rdf#LaborCosts"/>
    <skos:related rdf:resource="http://asi.ice.ucdavis.edu/sustsource/schemas/sustsourceindiv.rdf#LaborProductivity"/>
    <skos:related rdf:resource="http://asi.ice.ucdavis.edu/sustsource/schemas/sustsourceindiv.rdf#AgriculturalEmployment"/>
    <asi:fullyCovers rdf:resource="http://asi.ice.ucdavis.edu/sustsource/schemas/sustsourceindiv.rdf#AgriculturalEmployment"/>
    <skos:related rdf:resource="http://asi.ice.ucdavis.edu/sustsource/schemas/sustsourceindiv.rdf#AgriculturalProductivity"/>
    <rdfs:label>Employment in agriculture (% of total employment)</rdfs:label>
    <skos:related rdf:resource="http://asi.ice.ucdavis.edu/sustsource/schemas/sustsourceindiv.rdf#LaborPolicy"/>
    <skos:related rdf:resource="http://asi.ice.ucdavis.edu/sustsource/schemas/sustsourceindiv.rdf#AgriculturalProductionCosts"/>
    <skos:related rdf:resource="http://asi.ice.ucdavis.edu/sustsource/schemas/sustsource.owl#AgriculturalSector"/>
    <skos:related rdf:resource="http://asi.ice.ucdavis.edu/sustsource/schemas/sustsource.owl#Labor"/>
    <skos:related rdf:resource="http://asi.ice.ucdavis.edu/sustsource/schemas/sustsourceindiv.rdf#DiscriminationInEmployment"/>
    <skos:related rdf:resource="http://asi.ice.ucdavis.edu/sustsource/schemas/sustsourceindiv.rdf#CroppingSystems"/>
    <dc:references rdf:resource="http://asi.ice.ucdavis.edu/sustsource/schemas/sustsourceindiv.rdf#WorldBank2012"/>
    <skos:related rdf:resource="http://asi.ice.ucdavis.edu/sustsource/schemas/sustsourceindiv.rdf#LaborSupply"/>
  </asi:Indicator>
  <asi:Indicator rdf:about="http://asi.ice.ucdavis.edu/sustsource/schemas/sustsourceindiv.rdf#ind2303">
    <dc:title>Number of work-related accidents and injuries</dc:title>
    <dc:references rdf:resource="http://asi.ice.ucdavis.edu/sustsource/schemas/sustsourceindiv.rdf#SAFA2012"/>
    <skos:related rdf:resource="http://asi.ice.ucdavis.edu/sustsource/schemas/sustsourceindiv.rdf#OccupationalHealth"/>
    <skos:related rdf:resource="http://asi.ice.ucdavis.edu/sustsource/schemas/sustsource.owl#Safety"/>
    <rdfs:label>Number of work-related accidents and injuries</rdfs:label>
    <skos:related rdf:resource="http://asi.ice.ucdavis.edu/sustsource/schemas/sustsourceindiv.rdf#OccupationalAccidents"/>
    <skos:related rdf:resource="http://asi.ice.ucdavis.edu/sustsource/schemas/sustsourceindiv.rdf#OccupationalMortality"/>
    <skos:related rdf:resource="http://asi.ice.ucdavis.edu/sustsource/schemas/sustsourceindiv.rdf#OccupationalSafety"/>
    <skos:related rdf:resource="http://asi.ice.ucdavis.edu/sustsource/schemas/sustsource.owl#Labor"/>
    <skos:related rdf:resource="http://asi.ice.ucdavis.edu/sustsource/schemas/sustsourceindiv.rdf#OccupationalDiseases"/>
    <asi:fullyCovers rdf:resource="http://asi.ice.ucdavis.edu/sustsource/schemas/sustsourceindiv.rdf#OccupationalAccidents"/>
  </asi:Indicator>
  <asi:Indicator rdf:about="http://asi.ice.ucdavis.edu/sustsource/schemas/sustsourceindiv.rdf#ind219">
    <skos:related rdf:resource="http://asi.ice.ucdavis.edu/sustsource/schemas/sustsourceindiv.rdf#WaterProductivity"/>
    <skos:related rdf:resource="http://asi.ice.ucdavis.edu/sustsource/schemas/sustsourceindiv.rdf#WaterUse"/>
    <dc:title>Ground and surface water consumption per unit product</dc:title>
    <skos:related rdf:resource="http://asi.ice.ucdavis.edu/sustsource/schemas/sustsourceindiv.rdf#WaterInfrastructure"/>
    <skos:related rdf:resource="http://asi.ice.ucdavis.edu/sustsource/schemas/sustsource.owl#Productivity"/>
    <skos:related>
      <asi:ComponentIssue rdf:about="http://asi.ice.ucdavis.edu/sustsource/schemas/sustsourceindiv.rdf#GroundwaterRechargeAndOverdraft">
        <rdfs:label>Groundwater Recharge and Overdraft</rdfs:label>
        <skos:related rdf:resource="http://asi.ice.ucdavis.edu/sustsource/schemas/sustsource.owl#CommonPoolResources"/>
        <dc:title>Groundwater Recharge and Overdraft</dc:title>
        <skos:related rdf:resource="http://asi.ice.ucdavis.edu/sustsource/schemas/sustsource.owl#Water"/>
        <skos:related rdf:resource="http://asi.ice.ucdavis.edu/sustsource/schemas/sustsource.owl#EcosystemServices"/>
        <skos:related rdf:resource="http://asi.ice.ucdavis.edu/sustsource/schemas/sustsource.owl#LandAndSoil"/>
        <skos:related rdf:resource="http://asi.ice.ucdavis.edu/sustsource/schemas/sustsource.owl#AirAndClimate"/>
      </asi:ComponentIssue>
    </skos:related>
    <skos:related rdf:resource="http://asi.ice.ucdavis.edu/sustsource/schemas/sustsourceindiv.rdf#WaterUseEfficiency"/>
    <skos:related>
      <asi:ComponentIssue rdf:about="http://asi.ice.ucdavis.edu/sustsource/schemas/sustsourceindiv.rdf#Runoff">
        <dc:title>Runoff</dc:title>
        <skos:related rdf:resource="http://asi.ice.ucdavis.edu/sustsource/schemas/sustsource.owl#OceansAndCoasts"/>
        <skos:related rdf:resource="http://asi.ice.ucdavis.edu/sustsource/schemas/sustsource.owl#AirAndClimate"/>
        <skos:related rdf:resource="http://asi.ice.ucdavis.edu/sustsource/schemas/sustsource.owl#Water"/>
        <skos:related rdf:resource="http://asi.ice.ucdavis.edu/sustsource/schemas/sustsource.owl#LandAndSoil"/>
        <rdfs:label>Runoff</rdfs:label>
      </asi:ComponentIssue>
    </skos:related>
    <skos:related rdf:resource="http://asi.ice.ucdavis.edu/sustsource/schemas/sustsource.owl#AgriculturalSector"/>
    <asi:fullyCovers rdf:resource="http://asi.ice.ucdavis.edu/sustsource/schemas/sustsourceindiv.rdf#WaterProductivity"/>
    <skos:related rdf:resource="http://asi.ice.ucdavis.edu/sustsource/schemas/sustsourceindiv.rdf#CroppingSystems"/>
    <rdfs:label>Ground and surface water consumption per unit product</rdfs:label>
    <dc:references>
      <dc:BibliographicResource rdf:about="http://asi.ice.ucdavis.edu/sustsource/schemas/sustsourceindiv.rdf#Guttenstein2010">
        <dc:date>2010</dc:date>
        <rdfs:label>A Conceptual Framework for Progressing Towards Sustainability in the Agriculture and Food Sector</rdfs:label>
        <asi:citationKey>Guttenstein2010</asi:citationKey>
        <dc:title>A Conceptual Framework for Progressing Towards Sustainability in the Agriculture and Food Sector</dc:title>
        <dc:creator>Guttenstein et al</dc:creator>
      </dc:BibliographicResource>
    </dc:references>
    <skos:related rdf:resource="http://asi.ice.ucdavis.edu/sustsource/schemas/sustsource.owl#LandAndSoil"/>
    <skos:related rdf:resource="http://asi.ice.ucdavis.edu/sustsource/schemas/sustsource.owl#Water"/>
    <skos:related rdf:resource="http://asi.ice.ucdavis.edu/sustsource/schemas/sustsource.owl#FoodProduction"/>
    <skos:related rdf:resource="http://asi.ice.ucdavis.edu/sustsource/schemas/sustsource.owl#Technology"/>
    <skos:related>
      <asi:ComponentIssue rdf:about="http://asi.ice.ucdavis.edu/sustsource/schemas/sustsourceindiv.rdf#Evapotranspiration">
        <skos:related rdf:resource="http://asi.ice.ucdavis.edu/sustsource/schemas/sustsource.owl#AirAndClimate"/>
        <rdfs:label>Evapotranspiration</rdfs:label>
        <skos:related rdf:resource="http://asi.ice.ucdavis.edu/sustsource/schemas/sustsource.owl#Water"/>
        <dc:title>Evapotranspiration</dc:title>
        <skos:related rdf:resource="http://asi.ice.ucdavis.edu/sustsource/schemas/sustsource.owl#LandAndSoil"/>
      </asi:ComponentIssue>
    </skos:related>
    <skos:related rdf:resource="http://asi.ice.ucdavis.edu/sustsource/schemas/sustsourceindiv.rdf#RawMaterials"/>
    <skos:related rdf:resource="http://asi.ice.ucdavis.edu/sustsource/schemas/sustsourceindiv.rdf#Irrigation"/>
    <asi:fullyCovers rdf:resource="http://asi.ice.ucdavis.edu/sustsource/schemas/sustsourceindiv.rdf#WaterUseEfficiency"/>
  </asi:Indicator>
  <asi:Indicator rdf:about="http://asi.ice.ucdavis.edu/sustsource/schemas/sustsourceindiv.rdf#ind225">
    <skos:related rdf:resource="http://asi.ice.ucdavis.edu/sustsource/schemas/sustsourceindiv.rdf#GenderPolicy"/>
    <skos:related rdf:resource="http://asi.ice.ucdavis.edu/sustsource/schemas/sustsourceindiv.rdf#PayEquity"/>
    <skos:related rdf:resource="http://asi.ice.ucdavis.edu/sustsource/schemas/sustsourceindiv.rdf#WomensAccessToFinancialCapital"/>
    <skos:related rdf:resource="http://asi.ice.ucdavis.edu/sustsource/schemas/sustsourceindiv.rdf#GenderEquality"/>
    <dc:title>Gender ratio (female to male) for income per capita</dc:title>
    <rdfs:label>Gender ratio for income per capita</rdfs:label>
    <dc:references rdf:resource="http://asi.ice.ucdavis.edu/sustsource/schemas/sustsourceindiv.rdf#Guttenstein2010"/>
    <skos:related rdf:resource="http://asi.ice.ucdavis.edu/sustsource/schemas/sustsourceindiv.rdf#WomensEconomicParticipation"/>
    <skos:related rdf:resource="http://asi.ice.ucdavis.edu/sustsource/schemas/sustsource.owl#WomenAndWages"/>
    <skos:related rdf:resource="http://asi.ice.ucdavis.edu/sustsource/schemas/sustsourceindiv.rdf#IncomeGeneration"/>
    <skos:related>
      <asi:ComponentIssue rdf:about="http://asi.ice.ucdavis.edu/sustsource/schemas/sustsourceindiv.rdf#RetainedEarnings">
        <skos:related rdf:resource="http://asi.ice.ucdavis.edu/sustsource/schemas/sustsource.owl#Finance"/>
        <skos:related rdf:resource="http://asi.ice.ucdavis.edu/sustsource/schemas/sustsource.owl#Institutions"/>
        <skos:related rdf:resource="http://asi.ice.ucdavis.edu/sustsource/schemas/sustsource.owl#SocioculturalSystems"/>
        <skos:related rdf:resource="http://asi.ice.ucdavis.edu/sustsource/schemas/sustsource.owl#Labor"/>
        <rdfs:label>Retained Earnings</rdfs:label>
        <dc:title>Retained Earnings</dc:title>
        <skos:related rdf:resource="http://asi.ice.ucdavis.edu/sustsource/schemas/sustsource.owl#Income"/>
        <skos:related rdf:resource="http://asi.ice.ucdavis.edu/sustsource/schemas/sustsource.owl#WomenAndWages"/>
        <skos:related rdf:resource="http://asi.ice.ucdavis.edu/sustsource/schemas/sustsource.owl#Poverty"/>
      </asi:ComponentIssue>
    </skos:related>
    <skos:related rdf:resource="http://asi.ice.ucdavis.edu/sustsource/schemas/sustsource.owl#Income"/>
    <skos:related rdf:resource="http://asi.ice.ucdavis.edu/sustsource/schemas/sustsourceindiv.rdf#WomenFarmers"/>
    <skos:related rdf:resource="http://asi.ice.ucdavis.edu/sustsource/schemas/sustsourceindiv.rdf#IncomeDistribution"/>
  </asi:Indicator>
  <asi:Indicator rdf:about="http://asi.ice.ucdavis.edu/sustsource/schemas/sustsourceindiv.rdf#ind945">
    <rdfs:label>Livestock biomass or metabolic equivalent mass</rdfs:label>
    <skos:related>
      <asi:ComponentIssue rdf:about="http://asi.ice.ucdavis.edu/sustsource/schemas/sustsourceindiv.rdf#WaterAvailability">
        <skos:related rdf:resource="http://asi.ice.ucdavis.edu/sustsource/schemas/sustsource.owl#EcosystemServices"/>
        <skos:related rdf:resource="http://asi.ice.ucdavis.edu/sustsource/schemas/sustsource.owl#Technology"/>
        <skos:related rdf:resource="http://asi.ice.ucdavis.edu/sustsource/schemas/sustsource.owl#CommonPoolResources"/>
        <dc:title>Water Availability</dc:title>
        <skos:related rdf:resource="http://asi.ice.ucdavis.edu/sustsource/schemas/sustsource.owl#Water"/>
        <rdfs:label>Water Availability</rdfs:label>
        <skos:related rdf:resource="http://asi.ice.ucdavis.edu/sustsource/schemas/sustsource.owl#OceansAndCoasts"/>
        <skos:related rdf:resource="http://asi.ice.ucdavis.edu/sustsource/schemas/sustsource.owl#AirAndClimate"/>
        <skos:related rdf:resource="http://asi.ice.ucdavis.edu/sustsource/schemas/sustsource.owl#LandAndSoil"/>
        <skos:related rdf:resource="http://asi.ice.ucdavis.edu/sustsource/schemas/sustsource.owl#PhysicalInfrastructure"/>
      </asi:ComponentIssue>
    </skos:related>
    <skos:related rdf:resource="http://asi.ice.ucdavis.edu/sustsource/schemas/sustsourceindiv.rdf#LandProductivity"/>
    <skos:related>
      <asi:ComponentIssue rdf:about="http://asi.ice.ucdavis.edu/sustsource/schemas/sustsourceindiv.rdf#EthicalTreatmentOfAnimals">
        <rdfs:label>Ethical Treatment of Animals</rdfs:label>
        <skos:related rdf:resource="http://asi.ice.ucdavis.edu/sustsource/schemas/sustsource.owl#SocioculturalSystems"/>
        <skos:related rdf:resource="http://asi.ice.ucdavis.edu/sustsource/schemas/sustsource.owl#AgriculturalSector"/>
        <skos:related rdf:resource="http://asi.ice.ucdavis.edu/sustsource/schemas/sustsource.owl#FoodProduction"/>
        <dc:title>Ethical Treatment of Animals</dc:title>
      </asi:ComponentIssue>
    </skos:related>
    <skos:related rdf:resource="http://asi.ice.ucdavis.edu/sustsource/schemas/sustsource.owl#EcosystemServices"/>
    <skos:related rdf:resource="http://asi.ice.ucdavis.edu/sustsource/schemas/sustsource.owl#Productivity"/>
    <skos:related rdf:resource="http://asi.ice.ucdavis.edu/sustsource/schemas/sustsourceindiv.rdf#AnimalProduction"/>
    <dc:references rdf:resource="http://asi.ice.ucdavis.edu/sustsource/schemas/sustsourceindiv.rdf#MA2005"/>
    <skos:related>
      <asi:ComponentIssue rdf:about="http://asi.ice.ucdavis.edu/sustsource/schemas/sustsourceindiv.rdf#Grazing">
        <rdfs:label>Grazing</rdfs:label>
        <dc:title>Grazing</dc:title>
        <skos:related rdf:resource="http://asi.ice.ucdavis.edu/sustsource/schemas/sustsource.owl#ProtectedAreas"/>
        <skos:related rdf:resource="http://asi.ice.ucdavis.edu/sustsource/schemas/sustsource.owl#FoodProduction"/>
        <skos:related rdf:resource="http://asi.ice.ucdavis.edu/sustsource/schemas/sustsource.owl#LandAndSoil"/>
        <skos:related rdf:resource="http://asi.ice.ucdavis.edu/sustsource/schemas/sustsource.owl#Deforestation"/>
        <skos:related rdf:resource="http://asi.ice.ucdavis.edu/sustsource/schemas/sustsource.owl#CommonPoolResources"/>
      </asi:ComponentIssue>
    </skos:related>
    <skos:related>
      <asi:ComponentIssue rdf:about="http://asi.ice.ucdavis.edu/sustsource/schemas/sustsourceindiv.rdf#LivestockFeed">
        <dc:title>Livestock Feed</dc:title>
        <skos:related rdf:resource="http://asi.ice.ucdavis.edu/sustsource/schemas/sustsource.owl#LandAndSoil"/>
        <skos:related rdf:resource="http://asi.ice.ucdavis.edu/sustsource/schemas/sustsource.owl#Inputs"/>
        <rdfs:label>Livestock Feed</rdfs:label>
        <skos:related rdf:resource="http://asi.ice.ucdavis.edu/sustsource/schemas/sustsource.owl#FoodProduction"/>
        <skos:related rdf:resource="http://asi.ice.ucdavis.edu/sustsource/schemas/sustsource.owl#CommonPoolResources"/>
      </asi:ComponentIssue>
    </skos:related>
    <skos:related rdf:resource="http://asi.ice.ucdavis.edu/sustsource/schemas/sustsourceindiv.rdf#LandUse"/>
    <skos:related rdf:resource="http://asi.ice.ucdavis.edu/sustsource/schemas/sustsource.owl#FoodProduction"/>
    <skos:related rdf:resource="http://asi.ice.ucdavis.edu/sustsource/schemas/sustsource.owl#LandAndSoil"/>
    <skos:related rdf:resource="http://asi.ice.ucdavis.edu/sustsource/schemas/sustsource.owl#Water"/>
    <skos:related rdf:resource="http://asi.ice.ucdavis.edu/sustsource/schemas/sustsource.owl#CommonPoolResources"/>
    <dc:title>Livestock biomass or metabolic equivalent mass (e.g. tropical livestock unit)</dc:title>
  </asi:Indicator>
  <asi:Indicator rdf:about="http://asi.ice.ucdavis.edu/sustsource/schemas/sustsourceindiv.rdf#ind1030">
    <skos:related rdf:resource="http://asi.ice.ucdavis.edu/sustsource/schemas/sustsource.owl#LandAndSoil"/>
    <dc:references>
      <dc:BibliographicResource rdf:about="http://asi.ice.ucdavis.edu/sustsource/schemas/sustsourceindiv.rdf#Montreal2009">
        <dc:title>Criteria and indicators for the conservation and sustainable management of temperate and boreal forests</dc:title>
        <dc:date>2009</dc:date>
        <dc:creator>The Montreal Process</dc:creator>
        <rdfs:label>Criteria and indicators for the conservation and sustainable management of temperate and boreal forests</rdfs:label>
        <asi:citationKey>Montreal2009</asi:citationKey>
      </dc:BibliographicResource>
    </dc:references>
    <skos:related rdf:resource="http://asi.ice.ucdavis.edu/sustsource/schemas/sustsourceindiv.rdf#TechnologyInnovation"/>
    <skos:related rdf:resource="http://asi.ice.ucdavis.edu/sustsource/schemas/sustsource.owl#Deforestation"/>
    <skos:related>
      <asi:ComponentIssue rdf:about="http://asi.ice.ucdavis.edu/sustsource/schemas/sustsourceindiv.rdf#ResearchAndDevelopment">
        <skos:related rdf:resource="http://asi.ice.ucdavis.edu/sustsource/schemas/sustsource.owl#Productivity"/>
        <skos:related rdf:resource="http://asi.ice.ucdavis.edu/sustsource/schemas/sustsource.owl#FoodProduction"/>
        <skos:related rdf:resource="http://asi.ice.ucdavis.edu/sustsource/schemas/sustsource.owl#Inputs"/>
        <rdfs:label>Research and Development</rdfs:label>
        <skos:related rdf:resource="http://asi.ice.ucdavis.edu/sustsource/schemas/sustsource.owl#Technology"/>
        <dc:title>Research and Development</dc:title>
        <skos:related rdf:resource="http://asi.ice.ucdavis.edu/sustsource/schemas/sustsource.owl#Governance"/>
        <skos:related rdf:resource="http://asi.ice.ucdavis.edu/sustsource/schemas/sustsource.owl#Institutions"/>
        <skos:related rdf:resource="http://asi.ice.ucdavis.edu/sustsource/schemas/sustsource.owl#Energy"/>
        <skos:related rdf:resource="http://asi.ice.ucdavis.edu/sustsource/schemas/sustsource.owl#PhysicalInfrastructure"/>
        <skos:related rdf:resource="http://asi.ice.ucdavis.edu/sustsource/schemas/sustsource.owl#Water"/>
        <skos:related rdf:resource="http://asi.ice.ucdavis.edu/sustsource/schemas/sustsource.owl#Finance"/>
      </asi:ComponentIssue>
    </skos:related>
    <rdfs:label>Development/application of research/technologies for sustainable forest management</rdfs:label>
    <skos:related rdf:resource="http://asi.ice.ucdavis.edu/sustsource/schemas/sustsource.owl#Technology"/>
    <dc:title>Development and application of research and technologies for the sustainable management of forests</dc:title>
    <skos:related>
      <asi:ComponentIssue rdf:about="http://asi.ice.ucdavis.edu/sustsource/schemas/sustsourceindiv.rdf#ForestManagementPractices">
        <skos:related rdf:resource="http://asi.ice.ucdavis.edu/sustsource/schemas/sustsource.owl#CommonPoolResources"/>
        <rdfs:label>Forest Management Practices</rdfs:label>
        <skos:related rdf:resource="http://asi.ice.ucdavis.edu/sustsource/schemas/sustsource.owl#Deforestation"/>
        <skos:related rdf:resource="http://asi.ice.ucdavis.edu/sustsource/schemas/sustsource.owl#Governance"/>
        <skos:related rdf:resource="http://asi.ice.ucdavis.edu/sustsource/schemas/sustsource.owl#ProtectedAreas"/>
        <skos:related rdf:resource="http://asi.ice.ucdavis.edu/sustsource/schemas/sustsource.owl#LandAndSoil"/>
        <dc:title>Forest Management Practices</dc:title>
        <skos:related rdf:resource="http://asi.ice.ucdavis.edu/sustsource/schemas/sustsource.owl#SocioculturalSystems"/>
        <skos:related rdf:resource="http://asi.ice.ucdavis.edu/sustsource/schemas/sustsource.owl#Institutions"/>
        <skos:related rdf:resource="http://asi.ice.ucdavis.edu/sustsource/schemas/sustsource.owl#SocialStructure"/>
      </asi:ComponentIssue>
    </skos:related>
    <skos:related rdf:resource="http://asi.ice.ucdavis.edu/sustsource/schemas/sustsourceindiv.rdf#Forests"/>
  </asi:Indicator>
  <asi:Indicator rdf:about="http://asi.ice.ucdavis.edu/sustsource/schemas/sustsourceindiv.rdf#ind836">
    <skos:related rdf:resource="http://asi.ice.ucdavis.edu/sustsource/schemas/sustsource.owl#Governance"/>
    <rdfs:label>perception - Household benefiting from support? Changes in last decade?</rdfs:label>
    <skos:related rdf:resource="http://asi.ice.ucdavis.edu/sustsource/schemas/sustsourceindiv.rdf#AgriculturalEducation"/>
    <skos:related rdf:resource="http://asi.ice.ucdavis.edu/sustsource/schemas/sustsourceindiv.rdf#TariffsTaxesSubsidies"/>
    <skos:related>
      <asi:ComponentIssue rdf:about="http://asi.ice.ucdavis.edu/sustsource/schemas/sustsourceindiv.rdf#BankingSystems">
        <skos:related rdf:resource="http://asi.ice.ucdavis.edu/sustsource/schemas/sustsource.owl#Institutions"/>
        <dc:title>Banking Systems</dc:title>
        <skos:related rdf:resource="http://asi.ice.ucdavis.edu/sustsource/schemas/sustsource.owl#Governance"/>
        <skos:related rdf:resource="http://asi.ice.ucdavis.edu/sustsource/schemas/sustsource.owl#Markets"/>
        <rdfs:label>Banking Systems</rdfs:label>
        <skos:related rdf:resource="http://asi.ice.ucdavis.edu/sustsource/schemas/sustsource.owl#Finance"/>
      </asi:ComponentIssue>
    </skos:related>
    <skos:related rdf:resource="http://asi.ice.ucdavis.edu/sustsource/schemas/sustsource.owl#Finance"/>
    <skos:related rdf:resource="http://asi.ice.ucdavis.edu/sustsource/schemas/sustsource.owl#SocioculturalSystems"/>
    <dc:title>Local household/farmer perception - Are the household benefiting from subsidies, extension services, payments, food aids or other support (project or government), and/or using micro-credit, cooperative bank or borrowing money from relatives? If yes, why and when? Any changes in the last 10 years?</dc:title>
    <skos:related>
      <asi:ComponentIssue rdf:about="http://asi.ice.ucdavis.edu/sustsource/schemas/sustsourceindiv.rdf#AccessToFinance">
        <skos:related rdf:resource="http://asi.ice.ucdavis.edu/sustsource/schemas/sustsource.owl#Finance"/>
        <skos:related rdf:resource="http://asi.ice.ucdavis.edu/sustsource/schemas/sustsource.owl#Institutions"/>
        <skos:related rdf:resource="http://asi.ice.ucdavis.edu/sustsource/schemas/sustsource.owl#SocialStructure"/>
        <skos:related rdf:resource="http://asi.ice.ucdavis.edu/sustsource/schemas/sustsource.owl#HumanRights"/>
        <rdfs:label>Access to Finance</rdfs:label>
        <skos:related rdf:resource="http://asi.ice.ucdavis.edu/sustsource/schemas/sustsource.owl#Governance"/>
        <skos:related rdf:resource="http://asi.ice.ucdavis.edu/sustsource/schemas/sustsource.owl#Income"/>
        <skos:related rdf:resource="http://asi.ice.ucdavis.edu/sustsource/schemas/sustsource.owl#WomenAndWages"/>
        <dc:title>Access to Finance</dc:title>
        <skos:related rdf:resource="http://asi.ice.ucdavis.edu/sustsource/schemas/sustsource.owl#Poverty"/>
      </asi:ComponentIssue>
    </skos:related>
    <skos:related>
      <asi:ComponentIssue rdf:about="http://asi.ice.ucdavis.edu/sustsource/schemas/sustsourceindiv.rdf#FoodProvisioning">
        <skos:related rdf:resource="http://asi.ice.ucdavis.edu/sustsource/schemas/sustsource.owl#OceansAndCoasts"/>
        <skos:related rdf:resource="http://asi.ice.ucdavis.edu/sustsource/schemas/sustsource.owl#WomensParticipation"/>
        <skos:related rdf:resource="http://asi.ice.ucdavis.edu/sustsource/schemas/sustsource.owl#FoodProduction"/>
        <skos:related rdf:resource="http://asi.ice.ucdavis.edu/sustsource/schemas/sustsource.owl#LandAndSoil"/>
        <dc:title>Food Provisioning</dc:title>
        <skos:related rdf:resource="http://asi.ice.ucdavis.edu/sustsource/schemas/sustsource.owl#EcosystemServices"/>
        <rdfs:label>Food Provisioning</rdfs:label>
        <skos:related rdf:resource="http://asi.ice.ucdavis.edu/sustsource/schemas/sustsource.owl#CommonPoolResources"/>
      </asi:ComponentIssue>
    </skos:related>
    <skos:related rdf:resource="http://asi.ice.ucdavis.edu/sustsource/schemas/sustsourceindiv.rdf#AgriculturalSubsidies"/>
    <skos:related>
      <asi:ComponentIssue rdf:about="http://asi.ice.ucdavis.edu/sustsource/schemas/sustsourceindiv.rdf#FoodPolicies">
        <skos:related rdf:resource="http://asi.ice.ucdavis.edu/sustsource/schemas/sustsource.owl#TradePolicies"/>
        <skos:related rdf:resource="http://asi.ice.ucdavis.edu/sustsource/schemas/sustsource.owl#Institutions"/>
        <rdfs:label>Food Policies</rdfs:label>
        <skos:related rdf:resource="http://asi.ice.ucdavis.edu/sustsource/schemas/sustsource.owl#Productivity"/>
        <skos:related rdf:resource="http://asi.ice.ucdavis.edu/sustsource/schemas/sustsource.owl#FoodProduction"/>
        <skos:related rdf:resource="http://asi.ice.ucdavis.edu/sustsource/schemas/sustsource.owl#Governance"/>
        <dc:title>Food Policies</dc:title>
      </asi:ComponentIssue>
    </skos:related>
    <skos:related>
      <asi:ComponentIssue rdf:about="http://asi.ice.ucdavis.edu/sustsource/schemas/sustsourceindiv.rdf#FoodSecurity">
        <skos:related rdf:resource="http://asi.ice.ucdavis.edu/sustsource/schemas/sustsource.owl#SocialStructure"/>
        <skos:related rdf:resource="http://asi.ice.ucdavis.edu/sustsource/schemas/sustsource.owl#HumanRights"/>
        <skos:related rdf:resource="http://asi.ice.ucdavis.edu/sustsource/schemas/sustsource.owl#TradePolicies"/>
        <skos:related rdf:resource="http://asi.ice.ucdavis.edu/sustsource/schemas/sustsource.owl#Productivity"/>
        <dc:title>Food Security</dc:title>
        <skos:related rdf:resource="http://asi.ice.ucdavis.edu/sustsource/schemas/sustsource.owl#Governance"/>
        <rdfs:label>Food Security</rdfs:label>
        <skos:related rdf:resource="http://asi.ice.ucdavis.edu/sustsource/schemas/sustsource.owl#Institutions"/>
        <skos:related rdf:resource="http://asi.ice.ucdavis.edu/sustsource/schemas/sustsource.owl#PhysicalInfrastructure"/>
        <skos:related rdf:resource="http://asi.ice.ucdavis.edu/sustsource/schemas/sustsource.owl#SocioculturalSystems"/>
        <skos:related rdf:resource="http://asi.ice.ucdavis.edu/sustsource/schemas/sustsource.owl#FoodProduction"/>
        <skos:related rdf:resource="http://asi.ice.ucdavis.edu/sustsource/schemas/sustsource.owl#Markets"/>
      </asi:ComponentIssue>
    </skos:related>
    <skos:related rdf:resource="http://asi.ice.ucdavis.edu/sustsource/schemas/sustsourceindiv.rdf#TechnologicalExpertise"/>
    <skos:related rdf:resource="http://asi.ice.ucdavis.edu/sustsource/schemas/sustsourceindiv.rdf#SocialNetworks"/>
    <skos:related rdf:resource="http://asi.ice.ucdavis.edu/sustsource/schemas/sustsource.owl#Income"/>
    <skos:related rdf:resource="http://asi.ice.ucdavis.edu/sustsource/schemas/sustsource.owl#Markets"/>
    <skos:related rdf:resource="http://asi.ice.ucdavis.edu/sustsource/schemas/sustsource.owl#EducationalResources"/>
    <skos:related>
      <asi:ComponentIssue rdf:about="http://asi.ice.ucdavis.edu/sustsource/schemas/sustsourceindiv.rdf#FoodAvailability">
        <dc:title>Food Availability</dc:title>
        <skos:related rdf:resource="http://asi.ice.ucdavis.edu/sustsource/schemas/sustsource.owl#Governance"/>
        <skos:related rdf:resource="http://asi.ice.ucdavis.edu/sustsource/schemas/sustsource.owl#WomenAndWages"/>
        <skos:related rdf:resource="http://asi.ice.ucdavis.edu/sustsource/schemas/sustsource.owl#FoodProduction"/>
        <skos:related rdf:resource="http://asi.ice.ucdavis.edu/sustsource/schemas/sustsource.owl#Markets"/>
        <skos:related rdf:resource="http://asi.ice.ucdavis.edu/sustsource/schemas/sustsource.owl#Productivity"/>
        <skos:related rdf:resource="http://asi.ice.ucdavis.edu/sustsource/schemas/sustsource.owl#PhysicalInfrastructure"/>
        <skos:related rdf:resource="http://asi.ice.ucdavis.edu/sustsource/schemas/sustsource.owl#Institutions"/>
        <skos:related rdf:resource="http://asi.ice.ucdavis.edu/sustsource/schemas/sustsource.owl#SocioculturalSystems"/>
        <skos:related rdf:resource="http://asi.ice.ucdavis.edu/sustsource/schemas/sustsource.owl#SocialStructure"/>
        <skos:related rdf:resource="http://asi.ice.ucdavis.edu/sustsource/schemas/sustsource.owl#NutritionalStatus"/>
        <rdfs:label>Food Availability</rdfs:label>
        <skos:related rdf:resource="http://asi.ice.ucdavis.edu/sustsource/schemas/sustsource.owl#HumanRights"/>
      </asi:ComponentIssue>
    </skos:related>
    <skos:related>
      <asi:ComponentIssue rdf:about="http://asi.ice.ucdavis.edu/sustsource/schemas/sustsourceindiv.rdf#SourcesOfFinancialCapital">
        <skos:related rdf:resource="http://asi.ice.ucdavis.edu/sustsource/schemas/sustsource.owl#Productivity"/>
        <skos:related rdf:resource="http://asi.ice.ucdavis.edu/sustsource/schemas/sustsource.owl#Finance"/>
        <skos:related rdf:resource="http://asi.ice.ucdavis.edu/sustsource/schemas/sustsource.owl#Income"/>
        <dc:title>Sources of Financial Capital</dc:title>
        <skos:related rdf:resource="http://asi.ice.ucdavis.edu/sustsource/schemas/sustsource.owl#WomenAndWages"/>
        <skos:related rdf:resource="http://asi.ice.ucdavis.edu/sustsource/schemas/sustsource.owl#PropertyRights"/>
        <rdfs:label>Sources of Financial Capital</rdfs:label>
        <skos:related rdf:resource="http://asi.ice.ucdavis.edu/sustsource/schemas/sustsource.owl#FoodProduction"/>
        <skos:related rdf:resource="http://asi.ice.ucdavis.edu/sustsource/schemas/sustsource.owl#SocialStructure"/>
      </asi:ComponentIssue>
    </skos:related>
    <skos:related rdf:resource="http://asi.ice.ucdavis.edu/sustsource/schemas/sustsource.owl#Institutions"/>
    <dc:references rdf:resource="http://asi.ice.ucdavis.edu/sustsource/schemas/sustsourceindiv.rdf#LADA2011b"/>
    <skos:related>
      <asi:ComponentIssue rdf:about="http://asi.ice.ucdavis.edu/sustsource/schemas/sustsourceindiv.rdf#FoodSecurityHousehold">
        <skos:related rdf:resource="http://asi.ice.ucdavis.edu/sustsource/schemas/sustsource.owl#Markets"/>
        <skos:related rdf:resource="http://asi.ice.ucdavis.edu/sustsource/schemas/sustsource.owl#Poverty"/>
        <skos:related rdf:resource="http://asi.ice.ucdavis.edu/sustsource/schemas/sustsource.owl#PhysicalInfrastructure"/>
        <skos:related rdf:resource="http://asi.ice.ucdavis.edu/sustsource/schemas/sustsource.owl#SocialStructure"/>
        <rdfs:label>Food Security - Household</rdfs:label>
        <skos:related rdf:resource="http://asi.ice.ucdavis.edu/sustsource/schemas/sustsource.owl#HumanRights"/>
        <dc:title>Food Security - Household</dc:title>
        <skos:related rdf:resource="http://asi.ice.ucdavis.edu/sustsource/schemas/sustsource.owl#NutritionalStatus"/>
        <skos:related rdf:resource="http://asi.ice.ucdavis.edu/sustsource/schemas/sustsource.owl#FoodProduction"/>
        <skos:related rdf:resource="http://asi.ice.ucdavis.edu/sustsource/schemas/sustsource.owl#Productivity"/>
        <skos:related rdf:resource="http://asi.ice.ucdavis.edu/sustsource/schemas/sustsource.owl#SocioculturalSystems"/>
        <skos:related rdf:resource="http://asi.ice.ucdavis.edu/sustsource/schemas/sustsource.owl#Institutions"/>
      </asi:ComponentIssue>
    </skos:related>
    <skos:related rdf:resource="http://asi.ice.ucdavis.edu/sustsource/schemas/sustsourceindiv.rdf#SocialSupport"/>
  </asi:Indicator>
  <asi:Indicator rdf:about="http://asi.ice.ucdavis.edu/sustsource/schemas/sustsourceindiv.rdf#ind1324">
    <rdfs:label>Trends in industrial water use</rdfs:label>
    <dc:references>
      <dc:BibliographicResource rdf:about="http://asi.ice.ucdavis.edu/sustsource/schemas/sustsourceindiv.rdf#UNESCO2012">
        <asi:citationKey>UNESCO2012</asi:citationKey>
        <dc:date>2012</dc:date>
        <dc:creator>UNESCO</dc:creator>
        <rdfs:label>The United Nations World Water Development Report 4: Managing Water under Uncertainty and Risk</rdfs:label>
        <dc:title>The United Nations World Water Development Report 4: Managing Water under Uncertainty and Risk</dc:title>
      </dc:BibliographicResource>
    </dc:references>
    <skos:related rdf:resource="http://asi.ice.ucdavis.edu/sustsource/schemas/sustsource.owl#Energy"/>
    <skos:related rdf:resource="http://asi.ice.ucdavis.edu/sustsource/schemas/sustsourceindiv.rdf#WaterUse"/>
    <skos:related rdf:resource="http://asi.ice.ucdavis.edu/sustsource/schemas/sustsourceindiv.rdf#WasteRecyclingreusing"/>
    <skos:related rdf:resource="http://asi.ice.ucdavis.edu/sustsource/schemas/sustsource.owl#WastesAndPollution"/>
    <skos:related rdf:resource="http://asi.ice.ucdavis.edu/sustsource/schemas/sustsource.owl#Water"/>
    <dc:title>Trends in industrial water use</dc:title>
    <skos:related rdf:resource="http://asi.ice.ucdavis.edu/sustsource/schemas/sustsource.owl#CommonPoolResources"/>
    <skos:related rdf:resource="http://asi.ice.ucdavis.edu/sustsource/schemas/sustsourceindiv.rdf#WaterUseEfficiency"/>
    <skos:related rdf:resource="http://asi.ice.ucdavis.edu/sustsource/schemas/sustsourceindiv.rdf#Wastewater"/>
    <skos:related rdf:resource="http://asi.ice.ucdavis.edu/sustsource/schemas/sustsourceindiv.rdf#EnergyProduction"/>
    <skos:related rdf:resource="http://asi.ice.ucdavis.edu/sustsource/schemas/sustsource.owl#PhysicalInfrastructure"/>
    <skos:related rdf:resource="http://asi.ice.ucdavis.edu/sustsource/schemas/sustsourceindiv.rdf#WaterProductivity"/>
  </asi:Indicator>
  <asi:Indicator rdf:about="http://asi.ice.ucdavis.edu/sustsource/schemas/sustsourceindiv.rdf#ind171">
    <skos:related rdf:resource="http://asi.ice.ucdavis.edu/sustsource/schemas/sustsourceindiv.rdf#PotableWater"/>
    <skos:related rdf:resource="http://asi.ice.ucdavis.edu/sustsource/schemas/sustsourceindiv.rdf#GroundwaterContamination"/>
    <skos:related rdf:resource="http://asi.ice.ucdavis.edu/sustsource/schemas/sustsource.owl#Technology"/>
    <skos:related rdf:resource="http://asi.ice.ucdavis.edu/sustsource/schemas/sustsource.owl#HumanRights"/>
    <skos:related rdf:resource="http://asi.ice.ucdavis.edu/sustsource/schemas/sustsource.owl#Poverty"/>
    <skos:related rdf:resource="http://asi.ice.ucdavis.edu/sustsource/schemas/sustsource.owl#CommonPoolResources"/>
    <skos:related rdf:resource="http://asi.ice.ucdavis.edu/sustsource/schemas/sustsourceindiv.rdf#Wastewater"/>
    <rdfs:label>Access to safe water</rdfs:label>
    <skos:related rdf:resource="http://asi.ice.ucdavis.edu/sustsource/schemas/sustsource.owl#WastesAndPollution"/>
    <skos:related rdf:resource="http://asi.ice.ucdavis.edu/sustsource/schemas/sustsource.owl#Water"/>
    <skos:related rdf:resource="http://asi.ice.ucdavis.edu/sustsource/schemas/sustsource.owl#Diseases"/>
    <skos:related rdf:resource="http://asi.ice.ucdavis.edu/sustsource/schemas/sustsourceindiv.rdf#Contamination"/>
    <skos:related rdf:resource="http://asi.ice.ucdavis.edu/sustsource/schemas/sustsource.owl#EcosystemServices"/>
    <skos:related>
      <asi:ComponentIssue rdf:about="http://asi.ice.ucdavis.edu/sustsource/schemas/sustsourceindiv.rdf#UseRights">
        <rdfs:label>Use Rights</rdfs:label>
        <skos:related rdf:resource="http://asi.ice.ucdavis.edu/sustsource/schemas/sustsource.owl#Institutions"/>
        <skos:related rdf:resource="http://asi.ice.ucdavis.edu/sustsource/schemas/sustsource.owl#LandAndSoil"/>
        <skos:related rdf:resource="http://asi.ice.ucdavis.edu/sustsource/schemas/sustsource.owl#SocialStructure"/>
        <skos:related rdf:resource="http://asi.ice.ucdavis.edu/sustsource/schemas/sustsource.owl#CommonPoolResources"/>
        <skos:related rdf:resource="http://asi.ice.ucdavis.edu/sustsource/schemas/sustsource.owl#SocioculturalSystems"/>
        <skos:related rdf:resource="http://asi.ice.ucdavis.edu/sustsource/schemas/sustsource.owl#Income"/>
        <skos:related rdf:resource="http://asi.ice.ucdavis.edu/sustsource/schemas/sustsource.owl#Water"/>
        <skos:related rdf:resource="http://asi.ice.ucdavis.edu/sustsource/schemas/sustsource.owl#PropertyRights"/>
        <dc:title>Use Rights</dc:title>
        <skos:related rdf:resource="http://asi.ice.ucdavis.edu/sustsource/schemas/sustsource.owl#Governance"/>
      </asi:ComponentIssue>
    </skos:related>
    <skos:related rdf:resource="http://asi.ice.ucdavis.edu/sustsource/schemas/sustsourceindiv.rdf#BasicNeeds"/>
    <asi:fullyCovers rdf:resource="http://asi.ice.ucdavis.edu/sustsource/schemas/sustsourceindiv.rdf#PotableWater"/>
    <skos:related rdf:resource="http://asi.ice.ucdavis.edu/sustsource/schemas/sustsource.owl#SocialStructure"/>
    <skos:related>
      <asi:ComponentIssue rdf:about="http://asi.ice.ucdavis.edu/sustsource/schemas/sustsourceindiv.rdf#WaterRights">
        <dc:title>Water Rights</dc:title>
        <skos:related rdf:resource="http://asi.ice.ucdavis.edu/sustsource/schemas/sustsource.owl#Participation"/>
        <skos:related rdf:resource="http://asi.ice.ucdavis.edu/sustsource/schemas/sustsource.owl#WomensParticipation"/>
        <skos:related rdf:resource="http://asi.ice.ucdavis.edu/sustsource/schemas/sustsource.owl#OceansAndCoasts"/>
        <skos:related rdf:resource="http://asi.ice.ucdavis.edu/sustsource/schemas/sustsource.owl#SocialStructure"/>
        <skos:related rdf:resource="http://asi.ice.ucdavis.edu/sustsource/schemas/sustsource.owl#CommonPoolResources"/>
        <skos:related rdf:resource="http://asi.ice.ucdavis.edu/sustsource/schemas/sustsource.owl#ProtectedAreas"/>
        <skos:related rdf:resource="http://asi.ice.ucdavis.edu/sustsource/schemas/sustsource.owl#Water"/>
        <rdfs:label>Water Rights</rdfs:label>
        <skos:related rdf:resource="http://asi.ice.ucdavis.edu/sustsource/schemas/sustsource.owl#EcosystemServices"/>
        <skos:related rdf:resource="http://asi.ice.ucdavis.edu/sustsource/schemas/sustsource.owl#Governance"/>
        <skos:related rdf:resource="http://asi.ice.ucdavis.edu/sustsource/schemas/sustsource.owl#Institutions"/>
        <skos:related rdf:resource="http://asi.ice.ucdavis.edu/sustsource/schemas/sustsource.owl#PropertyRights"/>
      </asi:ComponentIssue>
    </skos:related>
    <skos:related rdf:resource="http://asi.ice.ucdavis.edu/sustsource/schemas/sustsourceindiv.rdf#AccessToCleanWater"/>
    <skos:related rdf:resource="http://asi.ice.ucdavis.edu/sustsource/schemas/sustsource.owl#PhysicalInfrastructure"/>
    <dc:references rdf:resource="http://asi.ice.ucdavis.edu/sustsource/schemas/sustsourceindiv.rdf#COSA2012"/>
    <skos:related>
      <asi:ComponentIssue rdf:about="http://asi.ice.ucdavis.edu/sustsource/schemas/sustsourceindiv.rdf#WaterStorage">
        <dc:title>Water Storage</dc:title>
        <skos:related rdf:resource="http://asi.ice.ucdavis.edu/sustsource/schemas/sustsource.owl#PhysicalInfrastructure"/>
        <skos:related rdf:resource="http://asi.ice.ucdavis.edu/sustsource/schemas/sustsource.owl#LandAndSoil"/>
        <skos:related rdf:resource="http://asi.ice.ucdavis.edu/sustsource/schemas/sustsource.owl#Water"/>
        <rdfs:label>Water Storage</rdfs:label>
      </asi:ComponentIssue>
    </skos:related>
    <skos:related rdf:resource="http://asi.ice.ucdavis.edu/sustsource/schemas/sustsourceindiv.rdf#WaterQuality"/>
    <dc:title>Access to safe water</dc:title>
    <skos:related rdf:resource="http://asi.ice.ucdavis.edu/sustsource/schemas/sustsourceindiv.rdf#WaterInfrastructure"/>
    <skos:related rdf:resource="http://asi.ice.ucdavis.edu/sustsource/schemas/sustsource.owl#PublicHealth"/>
  </asi:Indicator>
  <asi:Indicator rdf:about="http://asi.ice.ucdavis.edu/sustsource/schemas/sustsourceindiv.rdf#ind2187">
    <skos:related rdf:resource="http://asi.ice.ucdavis.edu/sustsource/schemas/sustsource.owl#Water"/>
    <dc:references rdf:resource="http://asi.ice.ucdavis.edu/sustsource/schemas/sustsourceindiv.rdf#FTMReport2012"/>
    <skos:related rdf:resource="http://asi.ice.ucdavis.edu/sustsource/schemas/sustsourceindiv.rdf#Irrigation"/>
    <dc:title>Irrigation Water Applied - Total volume</dc:title>
    <skos:related rdf:resource="http://asi.ice.ucdavis.edu/sustsource/schemas/sustsource.owl#Technology"/>
    <skos:related rdf:resource="http://asi.ice.ucdavis.edu/sustsource/schemas/sustsourceindiv.rdf#CroppingSystems"/>
    <rdfs:label>Irrigation Water Applied - Total volume</rdfs:label>
    <skos:related rdf:resource="http://asi.ice.ucdavis.edu/sustsource/schemas/sustsourceindiv.rdf#WaterUse"/>
    <asi:fullyCovers rdf:resource="http://asi.ice.ucdavis.edu/sustsource/schemas/sustsourceindiv.rdf#Irrigation"/>
  </asi:Indicator>
  <dc:BibliographicResource rdf:about="http://asi.ice.ucdavis.edu/sustsource/schemas/sustsourceindiv.rdf#Cauwenbergh2007">
    <asi:citationKey>Cauwenbergh2007</asi:citationKey>
    <dc:date>2007</dc:date>
    <dc:title>SAFE—A heirarchical framework for assessing the sustainability of agricultural systems</dc:title>
    <dc:creator>Cauwenbergh et al</dc:creator>
    <rdfs:label>SAFE—A heirarchical framework for assessing the sustainability of agricultural systems</rdfs:label>
  </dc:BibliographicResource>
  <asi:Indicator rdf:about="http://asi.ice.ucdavis.edu/sustsource/schemas/sustsourceindiv.rdf#ind451">
    <rdfs:label>Public policy positions and participation in development and lobbying</rdfs:label>
    <skos:related rdf:resource="http://asi.ice.ucdavis.edu/sustsource/schemas/sustsource.owl#Participation"/>
    <skos:related>
      <asi:ComponentIssue rdf:about="http://asi.ice.ucdavis.edu/sustsource/schemas/sustsourceindiv.rdf#CommercialPolicies">
        <skos:related rdf:resource="http://asi.ice.ucdavis.edu/sustsource/schemas/sustsource.owl#Institutions"/>
        <skos:related rdf:resource="http://asi.ice.ucdavis.edu/sustsource/schemas/sustsource.owl#Governance"/>
        <skos:related rdf:resource="http://asi.ice.ucdavis.edu/sustsource/schemas/sustsource.owl#Markets"/>
        <dc:title>Commercial Policies</dc:title>
        <skos:related rdf:resource="http://asi.ice.ucdavis.edu/sustsource/schemas/sustsource.owl#SocioculturalSystems"/>
        <rdfs:label>Commercial Policies</rdfs:label>
        <skos:related rdf:resource="http://asi.ice.ucdavis.edu/sustsource/schemas/sustsource.owl#SocialStructure"/>
        <skos:related rdf:resource="http://asi.ice.ucdavis.edu/sustsource/schemas/sustsource.owl#TradePolicies"/>
      </asi:ComponentIssue>
    </skos:related>
    <skos:related rdf:resource="http://asi.ice.ucdavis.edu/sustsource/schemas/sustsource.owl#Institutions"/>
    <dc:title>Public policy positions and participation in public policy development and lobbying</dc:title>
    <dc:references rdf:resource="http://asi.ice.ucdavis.edu/sustsource/schemas/sustsourceindiv.rdf#GRI2011"/>
    <skos:related rdf:resource="http://asi.ice.ucdavis.edu/sustsource/schemas/sustsourceindiv.rdf#RepresentationAndAccountability"/>
    <skos:related>
      <asi:ComponentIssue rdf:about="http://asi.ice.ucdavis.edu/sustsource/schemas/sustsourceindiv.rdf#PoliticalParticipation">
        <skos:related rdf:resource="http://asi.ice.ucdavis.edu/sustsource/schemas/sustsource.owl#SocialStructure"/>
        <skos:related rdf:resource="http://asi.ice.ucdavis.edu/sustsource/schemas/sustsource.owl#Participation"/>
        <skos:related rdf:resource="http://asi.ice.ucdavis.edu/sustsource/schemas/sustsource.owl#WomensParticipation"/>
        <skos:related rdf:resource="http://asi.ice.ucdavis.edu/sustsource/schemas/sustsource.owl#Institutions"/>
        <skos:related rdf:resource="http://asi.ice.ucdavis.edu/sustsource/schemas/sustsource.owl#Governance"/>
        <dc:title>Political Participation</dc:title>
        <rdfs:label>Political Participation</rdfs:label>
        <skos:related rdf:resource="http://asi.ice.ucdavis.edu/sustsource/schemas/sustsource.owl#SocioculturalSystems"/>
      </asi:ComponentIssue>
    </skos:related>
    <skos:related rdf:resource="http://asi.ice.ucdavis.edu/sustsource/schemas/sustsource.owl#Governance"/>
  </asi:Indicator>
  <asi:Indicator rdf:about="http://asi.ice.ucdavis.edu/sustsource/schemas/sustsourceindiv.rdf#ind1773">
    <dc:title>Military expenditure (% of central government expenditure)</dc:title>
    <skos:related rdf:resource="http://asi.ice.ucdavis.edu/sustsource/schemas/sustsource.owl#PhysicalInfrastructure"/>
    <rdfs:label>Military expenditure (% of central government expenditure)</rdfs:label>
    <skos:related rdf:resource="http://asi.ice.ucdavis.edu/sustsource/schemas/sustsourceindiv.rdf#ResearchAndDevelopment"/>
    <skos:related>
      <asi:ComponentIssue rdf:about="http://asi.ice.ucdavis.edu/sustsource/schemas/sustsourceindiv.rdf#Investment">
        <rdfs:label>Investment</rdfs:label>
        <dc:title>Investment</dc:title>
        <skos:related rdf:resource="http://asi.ice.ucdavis.edu/sustsource/schemas/sustsource.owl#AgriculturalSector"/>
        <skos:related rdf:resource="http://asi.ice.ucdavis.edu/sustsource/schemas/sustsource.owl#Governance"/>
        <skos:related rdf:resource="http://asi.ice.ucdavis.edu/sustsource/schemas/sustsource.owl#Institutions"/>
        <skos:related rdf:resource="http://asi.ice.ucdavis.edu/sustsource/schemas/sustsource.owl#Finance"/>
      </asi:ComponentIssue>
    </skos:related>
    <skos:related rdf:resource="http://asi.ice.ucdavis.edu/sustsource/schemas/sustsourceindiv.rdf#TechnologyInnovation"/>
    <skos:related rdf:resource="http://asi.ice.ucdavis.edu/sustsource/schemas/sustsourceindiv.rdf#TransportInfrastructure"/>
    <skos:related>
      <asi:ComponentIssue rdf:about="http://asi.ice.ucdavis.edu/sustsource/schemas/sustsourceindiv.rdf#AccessToInformationAndCommunication">
        <skos:related rdf:resource="http://asi.ice.ucdavis.edu/sustsource/schemas/sustsource.owl#PhysicalInfrastructure"/>
        <rdfs:label>Access to Information and Communication</rdfs:label>
        <skos:related rdf:resource="http://asi.ice.ucdavis.edu/sustsource/schemas/sustsource.owl#Technology"/>
        <skos:related rdf:resource="http://asi.ice.ucdavis.edu/sustsource/schemas/sustsource.owl#Literacy"/>
        <dc:title>Access to Information and Communication</dc:title>
        <skos:related rdf:resource="http://asi.ice.ucdavis.edu/sustsource/schemas/sustsource.owl#Participation"/>
      </asi:ComponentIssue>
    </skos:related>
    <dc:references rdf:resource="http://asi.ice.ucdavis.edu/sustsource/schemas/sustsourceindiv.rdf#WorldBank2012"/>
    <skos:related rdf:resource="http://asi.ice.ucdavis.edu/sustsource/schemas/sustsource.owl#Governance"/>
    <skos:related rdf:resource="http://asi.ice.ucdavis.edu/sustsource/schemas/sustsourceindiv.rdf#InformationInfrastructure"/>
    <skos:related rdf:resource="http://asi.ice.ucdavis.edu/sustsource/schemas/sustsource.owl#Technology"/>
  </asi:Indicator>
  <asi:Indicator rdf:about="http://asi.ice.ucdavis.edu/sustsource/schemas/sustsourceindiv.rdf#ind2049">
    <skos:related>
      <asi:ComponentIssue rdf:about="http://asi.ice.ucdavis.edu/sustsource/schemas/sustsourceindiv.rdf#StakeholderParticipation">
        <skos:related rdf:resource="http://asi.ice.ucdavis.edu/sustsource/schemas/sustsource.owl#Governance"/>
        <skos:related rdf:resource="http://asi.ice.ucdavis.edu/sustsource/schemas/sustsource.owl#WomensParticipation"/>
        <skos:related rdf:resource="http://asi.ice.ucdavis.edu/sustsource/schemas/sustsource.owl#SocialStructure"/>
        <skos:related rdf:resource="http://asi.ice.ucdavis.edu/sustsource/schemas/sustsource.owl#Institutions"/>
        <rdfs:label>Stakeholder Participation</rdfs:label>
        <skos:related rdf:resource="http://asi.ice.ucdavis.edu/sustsource/schemas/sustsource.owl#SocioculturalSystems"/>
        <dc:title>Stakeholder Participation</dc:title>
        <skos:related rdf:resource="http://asi.ice.ucdavis.edu/sustsource/schemas/sustsource.owl#Participation"/>
      </asi:ComponentIssue>
    </skos:related>
    <dc:references rdf:resource="http://asi.ice.ucdavis.edu/sustsource/schemas/sustsourceindiv.rdf#SAFA2012"/>
    <skos:related rdf:resource="http://asi.ice.ucdavis.edu/sustsource/schemas/sustsourceindiv.rdf#AccessToInformationAndCommunication"/>
    <rdfs:label>Comprehensiveness of internalisation of external effects into accounts</rdfs:label>
    <skos:related rdf:resource="http://asi.ice.ucdavis.edu/sustsource/schemas/sustsource.owl#Governance"/>
    <dc:title>Rating of the comprehensiveness of internalisation of external effects into accounts</dc:title>
  </asi:Indicator>
  <asi:Indicator rdf:about="http://asi.ice.ucdavis.edu/sustsource/schemas/sustsourceindiv.rdf#ind1455">
    <skos:related rdf:resource="http://asi.ice.ucdavis.edu/sustsource/schemas/sustsourceindiv.rdf#AgriculturalSubsidies"/>
    <skos:related rdf:resource="http://asi.ice.ucdavis.edu/sustsource/schemas/sustsourceindiv.rdf#AgriculturalValueAdded"/>
    <skos:related rdf:resource="http://asi.ice.ucdavis.edu/sustsource/schemas/sustsourceindiv.rdf#MarketInfrastructure"/>
    <skos:related rdf:resource="http://asi.ice.ucdavis.edu/sustsource/schemas/sustsourceindiv.rdf#LaborProductivity"/>
    <rdfs:label>GNI, PPP (current international $)</rdfs:label>
    <skos:related rdf:resource="http://asi.ice.ucdavis.edu/sustsource/schemas/sustsource.owl#Income"/>
    <skos:related rdf:resource="http://asi.ice.ucdavis.edu/sustsource/schemas/sustsourceindiv.rdf#TradeAgreements"/>
    <skos:related rdf:resource="http://asi.ice.ucdavis.edu/sustsource/schemas/sustsourceindiv.rdf#MarketStandardsRegulationsAndPolicies"/>
    <skos:related rdf:resource="http://asi.ice.ucdavis.edu/sustsource/schemas/sustsourceindiv.rdf#EconomicParticipation"/>
    <skos:related rdf:resource="http://asi.ice.ucdavis.edu/sustsource/schemas/sustsourceindiv.rdf#MarketAccess"/>
    <dc:title>GNI, PPP (current international $)</dc:title>
    <skos:related rdf:resource="http://asi.ice.ucdavis.edu/sustsource/schemas/sustsourceindiv.rdf#MarketPerformance"/>
    <skos:related rdf:resource="http://asi.ice.ucdavis.edu/sustsource/schemas/sustsourceindiv.rdf#AgriculturalProductionCosts"/>
    <skos:related rdf:resource="http://asi.ice.ucdavis.edu/sustsource/schemas/sustsourceindiv.rdf#AgriculturalPrices"/>
    <skos:related rdf:resource="http://asi.ice.ucdavis.edu/sustsource/schemas/sustsource.owl#Poverty"/>
    <skos:related rdf:resource="http://asi.ice.ucdavis.edu/sustsource/schemas/sustsourceindiv.rdf#MarketSupport"/>
    <dc:references rdf:resource="http://asi.ice.ucdavis.edu/sustsource/schemas/sustsourceindiv.rdf#WorldBank2012"/>
    <skos:related rdf:resource="http://asi.ice.ucdavis.edu/sustsource/schemas/sustsource.owl#AgriculturalSector"/>
    <skos:related rdf:resource="http://asi.ice.ucdavis.edu/sustsource/schemas/sustsourceindiv.rdf#CapitalProductivity"/>
    <skos:related rdf:resource="http://asi.ice.ucdavis.edu/sustsource/schemas/sustsourceindiv.rdf#AgriculturalIntermediateGoods"/>
    <skos:related rdf:resource="http://asi.ice.ucdavis.edu/sustsource/schemas/sustsourceindiv.rdf#AgriculturalTariffsAndQuotas"/>
    <skos:related rdf:resource="http://asi.ice.ucdavis.edu/sustsource/schemas/sustsourceindiv.rdf#AgriculturalProductivity"/>
    <skos:related rdf:resource="http://asi.ice.ucdavis.edu/sustsource/schemas/sustsourceindiv.rdf#MarketStructure"/>
    <skos:related rdf:resource="http://asi.ice.ucdavis.edu/sustsource/schemas/sustsourceindiv.rdf#AgriculturalImports"/>
    <skos:related rdf:resource="http://asi.ice.ucdavis.edu/sustsource/schemas/sustsourceindiv.rdf#AgriculturalExports"/>
  </asi:Indicator>
  <asi:Indicator rdf:about="http://asi.ice.ucdavis.edu/sustsource/schemas/sustsourceindiv.rdf#ind559">
    <skos:related rdf:resource="http://asi.ice.ucdavis.edu/sustsource/schemas/sustsourceindiv.rdf#AgriculturalExports"/>
    <skos:related rdf:resource="http://asi.ice.ucdavis.edu/sustsource/schemas/sustsourceindiv.rdf#TradeAgreements"/>
    <dc:title>Deeper preferential access to markets for least developed countries</dc:title>
    <dc:references rdf:resource="http://asi.ice.ucdavis.edu/sustsource/schemas/sustsourceindiv.rdf#IAASTD2008"/>
    <skos:related rdf:resource="http://asi.ice.ucdavis.edu/sustsource/schemas/sustsource.owl#TradePolicies"/>
    <skos:related rdf:resource="http://asi.ice.ucdavis.edu/sustsource/schemas/sustsourceindiv.rdf#EconomicParticipation"/>
    <rdfs:label>Deeper preferential access to markets for least developed countries</rdfs:label>
    <skos:related rdf:resource="http://asi.ice.ucdavis.edu/sustsource/schemas/sustsourceindiv.rdf#AgriculturalImports"/>
    <skos:related rdf:resource="http://asi.ice.ucdavis.edu/sustsource/schemas/sustsourceindiv.rdf#MarketStandardsRegulationsAndPolicies"/>
    <skos:related rdf:resource="http://asi.ice.ucdavis.edu/sustsource/schemas/sustsource.owl#Governance"/>
    <skos:related rdf:resource="http://asi.ice.ucdavis.edu/sustsource/schemas/sustsource.owl#Markets"/>
    <skos:related rdf:resource="http://asi.ice.ucdavis.edu/sustsource/schemas/sustsource.owl#Institutions"/>
    <skos:related rdf:resource="http://asi.ice.ucdavis.edu/sustsource/schemas/sustsourceindiv.rdf#MarketAccess"/>
    <skos:related rdf:resource="http://asi.ice.ucdavis.edu/sustsource/schemas/sustsourceindiv.rdf#AccessToFinance"/>
    <skos:related rdf:resource="http://asi.ice.ucdavis.edu/sustsource/schemas/sustsource.owl#Participation"/>
    <skos:related rdf:resource="http://asi.ice.ucdavis.edu/sustsource/schemas/sustsourceindiv.rdf#RepresentationAndAccountability"/>
  </asi:Indicator>
  <asi:Indicator rdf:about="http://asi.ice.ucdavis.edu/sustsource/schemas/sustsourceindiv.rdf#ind2346">
    <skos:related rdf:resource="http://asi.ice.ucdavis.edu/sustsource/schemas/sustsourceindiv.rdf#Habitats"/>
    <skos:related rdf:resource="http://asi.ice.ucdavis.edu/sustsource/schemas/sustsourceindiv.rdf#Wetlands"/>
    <skos:related rdf:resource="http://asi.ice.ucdavis.edu/sustsource/schemas/sustsourceindiv.rdf#EcosystemHealth"/>
    <skos:related rdf:resource="http://asi.ice.ucdavis.edu/sustsource/schemas/sustsource.owl#LandAndSoil"/>
    <skos:related rdf:resource="http://asi.ice.ucdavis.edu/sustsource/schemas/sustsource.owl#EcosystemServices"/>
    <skos:related>
      <asi:ComponentIssue rdf:about="http://asi.ice.ucdavis.edu/sustsource/schemas/sustsourceindiv.rdf#SoilSalinization">
        <skos:related rdf:resource="http://asi.ice.ucdavis.edu/sustsource/schemas/sustsource.owl#LandAndSoil"/>
        <skos:related rdf:resource="http://asi.ice.ucdavis.edu/sustsource/schemas/sustsource.owl#Water"/>
        <skos:related rdf:resource="http://asi.ice.ucdavis.edu/sustsource/schemas/sustsource.owl#OceansAndCoasts"/>
        <rdfs:label>Soil Salinization</rdfs:label>
        <skos:related rdf:resource="http://asi.ice.ucdavis.edu/sustsource/schemas/sustsource.owl#FoodProduction"/>
        <dc:title>Soil Salinization</dc:title>
      </asi:ComponentIssue>
    </skos:related>
    <dc:references rdf:resource="http://asi.ice.ucdavis.edu/sustsource/schemas/sustsourceindiv.rdf#LADA2011b"/>
    <rdfs:label>salt-sensitive plants - germination rate</rdfs:label>
    <dc:title>Salinity - Populations of salt-sensitive plants - germination rate</dc:title>
    <skos:related>
      <asi:ComponentIssue rdf:about="http://asi.ice.ucdavis.edu/sustsource/schemas/sustsourceindiv.rdf#Desertification">
        <skos:related rdf:resource="http://asi.ice.ucdavis.edu/sustsource/schemas/sustsource.owl#Productivity"/>
        <skos:related rdf:resource="http://asi.ice.ucdavis.edu/sustsource/schemas/sustsource.owl#FoodProduction"/>
        <skos:related rdf:resource="http://asi.ice.ucdavis.edu/sustsource/schemas/sustsource.owl#AirAndClimate"/>
        <skos:related rdf:resource="http://asi.ice.ucdavis.edu/sustsource/schemas/sustsource.owl#LandAndSoil"/>
        <dc:title>Desertification</dc:title>
        <rdfs:label>Desertification</rdfs:label>
        <skos:related rdf:resource="http://asi.ice.ucdavis.edu/sustsource/schemas/sustsource.owl#Water"/>
      </asi:ComponentIssue>
    </skos:related>
  </asi:Indicator>
  <asi:Indicator rdf:about="http://asi.ice.ucdavis.edu/sustsource/schemas/sustsourceindiv.rdf#ind1863">
    <skos:related rdf:resource="http://asi.ice.ucdavis.edu/sustsource/schemas/sustsourceindiv.rdf#AnimalProduction"/>
    <rdfs:label>Foods that comply with international trade food safety parameters</rdfs:label>
    <skos:related rdf:resource="http://asi.ice.ucdavis.edu/sustsource/schemas/sustsourceindiv.rdf#AgriculturalExports"/>
    <skos:related rdf:resource="http://asi.ice.ucdavis.edu/sustsource/schemas/sustsourceindiv.rdf#SoilPollution"/>
    <skos:related>
      <asi:ComponentIssue rdf:about="http://asi.ice.ucdavis.edu/sustsource/schemas/sustsourceindiv.rdf#ComplianceCosts">
        <rdfs:label>Compliance Costs</rdfs:label>
        <dc:title>Compliance Costs</dc:title>
        <skos:related rdf:resource="http://asi.ice.ucdavis.edu/sustsource/schemas/sustsource.owl#AgriculturalSector"/>
        <skos:related rdf:resource="http://asi.ice.ucdavis.edu/sustsource/schemas/sustsource.owl#SocioculturalSystems"/>
        <skos:related rdf:resource="http://asi.ice.ucdavis.edu/sustsource/schemas/sustsource.owl#Institutions"/>
        <skos:related rdf:resource="http://asi.ice.ucdavis.edu/sustsource/schemas/sustsource.owl#Governance"/>
      </asi:ComponentIssue>
    </skos:related>
    <skos:related rdf:resource="http://asi.ice.ucdavis.edu/sustsource/schemas/sustsourceindiv.rdf#DiseaserelatedMortality"/>
    <skos:related rdf:resource="http://asi.ice.ucdavis.edu/sustsource/schemas/sustsourceindiv.rdf#Contamination"/>
    <skos:related>
      <asi:ComponentIssue rdf:about="http://asi.ice.ucdavis.edu/sustsource/schemas/sustsourceindiv.rdf#FoodSafety">
        <skos:related rdf:resource="http://asi.ice.ucdavis.edu/sustsource/schemas/sustsource.owl#PublicHealth"/>
        <skos:related rdf:resource="http://asi.ice.ucdavis.edu/sustsource/schemas/sustsource.owl#TradePolicies"/>
        <skos:related rdf:resource="http://asi.ice.ucdavis.edu/sustsource/schemas/sustsource.owl#Institutions"/>
        <skos:related rdf:resource="http://asi.ice.ucdavis.edu/sustsource/schemas/sustsource.owl#FoodProduction"/>
        <skos:related rdf:resource="http://asi.ice.ucdavis.edu/sustsource/schemas/sustsource.owl#Diseases"/>
        <skos:related rdf:resource="http://asi.ice.ucdavis.edu/sustsource/schemas/sustsource.owl#Governance"/>
        <skos:related rdf:resource="http://asi.ice.ucdavis.edu/sustsource/schemas/sustsource.owl#AgriculturalSector"/>
        <dc:title>Food Safety</dc:title>
        <rdfs:label>Food Safety</rdfs:label>
      </asi:ComponentIssue>
    </skos:related>
    <skos:related rdf:resource="http://asi.ice.ucdavis.edu/sustsource/schemas/sustsource.owl#Inputs"/>
    <skos:related rdf:resource="http://asi.ice.ucdavis.edu/sustsource/schemas/sustsourceindiv.rdf#DiseasesAndPests"/>
    <skos:related rdf:resource="http://asi.ice.ucdavis.edu/sustsource/schemas/sustsource.owl#Technology"/>
    <skos:related rdf:resource="http://asi.ice.ucdavis.edu/sustsource/schemas/sustsourceindiv.rdf#LivestockFeed"/>
    <skos:related>
      <asi:ComponentIssue rdf:about="http://asi.ice.ucdavis.edu/sustsource/schemas/sustsourceindiv.rdf#StapleFoodProduction">
        <rdfs:label>Staple Food Production</rdfs:label>
        <skos:related rdf:resource="http://asi.ice.ucdavis.edu/sustsource/schemas/sustsource.owl#FoodProduction"/>
        <skos:related rdf:resource="http://asi.ice.ucdavis.edu/sustsource/schemas/sustsource.owl#TradePolicies"/>
        <dc:title>Staple Food Production</dc:title>
        <skos:related rdf:resource="http://asi.ice.ucdavis.edu/sustsource/schemas/sustsource.owl#Markets"/>
        <skos:related rdf:resource="http://asi.ice.ucdavis.edu/sustsource/schemas/sustsource.owl#SocioculturalSystems"/>
      </asi:ComponentIssue>
    </skos:related>
    <skos:related rdf:resource="http://asi.ice.ucdavis.edu/sustsource/schemas/sustsourceindiv.rdf#SoilChemistry"/>
    <dc:title>Proportion of foods marketed (locally or cross-border) that comply with international trade standards for hormone, pesticide, antibiotic residues as well as other chemical microbiological food safety parameters</dc:title>
    <skos:related rdf:resource="http://asi.ice.ucdavis.edu/sustsource/schemas/sustsourceindiv.rdf#DiseaseIncidenceNoncommunicable"/>
    <skos:related rdf:resource="http://asi.ice.ucdavis.edu/sustsource/schemas/sustsourceindiv.rdf#WaterQuality"/>
    <skos:related>
      <asi:ComponentIssue rdf:about="http://asi.ice.ucdavis.edu/sustsource/schemas/sustsourceindiv.rdf#VeterinaryServices">
        <dc:title>Veterinary Services</dc:title>
        <rdfs:label>Veterinary Services</rdfs:label>
        <skos:related rdf:resource="http://asi.ice.ucdavis.edu/sustsource/schemas/sustsource.owl#Technology"/>
        <skos:related rdf:resource="http://asi.ice.ucdavis.edu/sustsource/schemas/sustsource.owl#Inputs"/>
        <skos:related rdf:resource="http://asi.ice.ucdavis.edu/sustsource/schemas/sustsource.owl#FoodProduction"/>
      </asi:ComponentIssue>
    </skos:related>
    <skos:related rdf:resource="http://asi.ice.ucdavis.edu/sustsource/schemas/sustsourceindiv.rdf#MarketStandardsRegulationsAndPolicies"/>
    <skos:related rdf:resource="http://asi.ice.ucdavis.edu/sustsource/schemas/sustsourceindiv.rdf#AgriculturalImports"/>
    <skos:related rdf:resource="http://asi.ice.ucdavis.edu/sustsource/schemas/sustsourceindiv.rdf#Pesticides"/>
    <skos:related rdf:resource="http://asi.ice.ucdavis.edu/sustsource/schemas/sustsourceindiv.rdf#LivestockManagement"/>
    <skos:related rdf:resource="http://asi.ice.ucdavis.edu/sustsource/schemas/sustsourceindiv.rdf#TechnologicalExpertise"/>
    <skos:related rdf:resource="http://asi.ice.ucdavis.edu/sustsource/schemas/sustsource.owl#Diseases"/>
    <skos:related>
      <asi:ComponentIssue rdf:about="http://asi.ice.ucdavis.edu/sustsource/schemas/sustsourceindiv.rdf#LawsAndRegulations">
        <rdfs:label>Laws and Regulations</rdfs:label>
        <skos:related rdf:resource="http://asi.ice.ucdavis.edu/sustsource/schemas/sustsource.owl#Markets"/>
        <dc:title>Laws and Regulations</dc:title>
        <skos:related rdf:resource="http://asi.ice.ucdavis.edu/sustsource/schemas/sustsource.owl#Governance"/>
        <skos:related rdf:resource="http://asi.ice.ucdavis.edu/sustsource/schemas/sustsource.owl#Institutions"/>
        <skos:related rdf:resource="http://asi.ice.ucdavis.edu/sustsource/schemas/sustsource.owl#SocioculturalSystems"/>
        <skos:related rdf:resource="http://asi.ice.ucdavis.edu/sustsource/schemas/sustsource.owl#SocialStructure"/>
      </asi:ComponentIssue>
    </skos:related>
    <skos:related rdf:resource="http://asi.ice.ucdavis.edu/sustsource/schemas/sustsourceindiv.rdf#EnforcementOfLawsAndRegulations"/>
    <skos:related rdf:resource="http://asi.ice.ucdavis.edu/sustsource/schemas/sustsourceindiv.rdf#PublicHealthInitiatives"/>
    <skos:related rdf:resource="http://asi.ice.ucdavis.edu/sustsource/schemas/sustsourceindiv.rdf#WastepollutionPolicy"/>
    <skos:related rdf:resource="http://asi.ice.ucdavis.edu/sustsource/schemas/sustsource.owl#Safety"/>
    <skos:related rdf:resource="http://asi.ice.ucdavis.edu/sustsource/schemas/sustsourceindiv.rdf#TechnologyInnovation"/>
    <skos:related rdf:resource="http://asi.ice.ucdavis.edu/sustsource/schemas/sustsource.owl#PublicHealth"/>
    <skos:related rdf:resource="http://asi.ice.ucdavis.edu/sustsource/schemas/sustsource.owl#FoodProduction"/>
    <skos:related rdf:resource="http://asi.ice.ucdavis.edu/sustsource/schemas/sustsourceindiv.rdf#DiseaseIncidenceCommunicable"/>
    <dc:references>
      <dc:BibliographicResource rdf:about="http://asi.ice.ucdavis.edu/sustsource/schemas/sustsourceindiv.rdf#WHO2012b">
        <rdfs:label>Health indicators of sustainable agriculture, food and nutrition security</rdfs:label>
        <asi:citationKey>WHO2012b</asi:citationKey>
        <dc:date>2012</dc:date>
        <dc:title>Health indicators of sustainable agriculture, food and nutrition security</dc:title>
        <dc:creator>WHO</dc:creator>
      </dc:BibliographicResource>
    </dc:references>
    <skos:related rdf:resource="http://asi.ice.ucdavis.edu/sustsource/schemas/sustsourceindiv.rdf#PharmaceuticalProducts"/>
  </asi:Indicator>
  <asi:Indicator rdf:about="http://asi.ice.ucdavis.edu/sustsource/schemas/sustsourceindiv.rdf#ind692">
    <skos:related rdf:resource="http://asi.ice.ucdavis.edu/sustsource/schemas/sustsourceindiv.rdf#LandCover"/>
    <skos:related rdf:resource="http://asi.ice.ucdavis.edu/sustsource/schemas/sustsourceindiv.rdf#CroppingSystems"/>
    <dc:title>Ground cover - Cover by plant residues</dc:title>
    <skos:related rdf:resource="http://asi.ice.ucdavis.edu/sustsource/schemas/sustsourceindiv.rdf#Soilsquality"/>
    <skos:related rdf:resource="http://asi.ice.ucdavis.edu/sustsource/schemas/sustsource.owl#LandAndSoil"/>
    <rdfs:label>Ground cover - Cover by plant residues</rdfs:label>
    <dc:references rdf:resource="http://asi.ice.ucdavis.edu/sustsource/schemas/sustsourceindiv.rdf#LADA2011b"/>
    <skos:related rdf:resource="http://asi.ice.ucdavis.edu/sustsource/schemas/sustsourceindiv.rdf#LandUse"/>
  </asi:Indicator>
  <asi:Indicator rdf:about="http://asi.ice.ucdavis.edu/sustsource/schemas/sustsourceindiv.rdf#ind2123">
    <skos:related rdf:resource="http://asi.ice.ucdavis.edu/sustsource/schemas/sustsourceindiv.rdf#WaterAvailability"/>
    <skos:related rdf:resource="http://asi.ice.ucdavis.edu/sustsource/schemas/sustsourceindiv.rdf#GroundwaterRechargeAndOverdraft"/>
    <dc:title>Ratio of water withdrawal to recharge</dc:title>
    <skos:related rdf:resource="http://asi.ice.ucdavis.edu/sustsource/schemas/sustsourceindiv.rdf#WaterUse"/>
    <skos:related rdf:resource="http://asi.ice.ucdavis.edu/sustsource/schemas/sustsource.owl#EcosystemServices"/>
    <skos:related>
      <asi:ComponentIssue rdf:about="http://asi.ice.ucdavis.edu/sustsource/schemas/sustsourceindiv.rdf#Precipitation">
        <skos:related rdf:resource="http://asi.ice.ucdavis.edu/sustsource/schemas/sustsource.owl#LandAndSoil"/>
        <skos:related rdf:resource="http://asi.ice.ucdavis.edu/sustsource/schemas/sustsource.owl#Water"/>
        <skos:related rdf:resource="http://asi.ice.ucdavis.edu/sustsource/schemas/sustsource.owl#AirAndClimate"/>
        <rdfs:label>Precipitation</rdfs:label>
        <dc:title>Precipitation</dc:title>
      </asi:ComponentIssue>
    </skos:related>
    <rdfs:label>Ratio of water withdrawal to recharge</rdfs:label>
    <dc:references rdf:resource="http://asi.ice.ucdavis.edu/sustsource/schemas/sustsourceindiv.rdf#SAFA2012"/>
    <skos:related rdf:resource="http://asi.ice.ucdavis.edu/sustsource/schemas/sustsource.owl#Water"/>
    <asi:fullyCovers rdf:resource="http://asi.ice.ucdavis.edu/sustsource/schemas/sustsourceindiv.rdf#GroundwaterRechargeAndOverdraft"/>
    <skos:related rdf:resource="http://asi.ice.ucdavis.edu/sustsource/schemas/sustsource.owl#CommonPoolResources"/>
    <skos:related rdf:resource="http://asi.ice.ucdavis.edu/sustsource/schemas/sustsourceindiv.rdf#Runoff"/>
  </asi:Indicator>
  <asi:Indicator rdf:about="http://asi.ice.ucdavis.edu/sustsource/schemas/sustsourceindiv.rdf#ind1119">
    <dc:references rdf:resource="http://asi.ice.ucdavis.edu/sustsource/schemas/sustsourceindiv.rdf#NASA2007"/>
    <skos:related rdf:resource="http://asi.ice.ucdavis.edu/sustsource/schemas/sustsource.owl#OceansAndCoasts"/>
    <skos:related rdf:resource="http://asi.ice.ucdavis.edu/sustsource/schemas/sustsourceindiv.rdf#Habitats"/>
    <skos:related rdf:resource="http://asi.ice.ucdavis.edu/sustsource/schemas/sustsource.owl#CommonPoolResources"/>
    <rdfs:label>Habitat type - seagrasses</rdfs:label>
    <dc:title>Habitat type - seagrasses</dc:title>
    <skos:related rdf:resource="http://asi.ice.ucdavis.edu/sustsource/schemas/sustsource.owl#EcosystemServices"/>
  </asi:Indicator>
  <asi:Indicator rdf:about="http://asi.ice.ucdavis.edu/sustsource/schemas/sustsourceindiv.rdf#ind1079">
    <skos:related rdf:resource="http://asi.ice.ucdavis.edu/sustsource/schemas/sustsourceindiv.rdf#DiseasesAndPests"/>
    <dc:references rdf:resource="http://asi.ice.ucdavis.edu/sustsource/schemas/sustsourceindiv.rdf#NASA2007"/>
    <skos:related rdf:resource="http://asi.ice.ucdavis.edu/sustsource/schemas/sustsource.owl#LandAndSoil"/>
    <skos:related rdf:resource="http://asi.ice.ucdavis.edu/sustsource/schemas/sustsource.owl#Diseases"/>
    <skos:related rdf:resource="http://asi.ice.ucdavis.edu/sustsource/schemas/sustsourceindiv.rdf#ForestManagementPractices"/>
    <rdfs:label>Changes in forest pests and diseases</rdfs:label>
    <dc:title>Changes in forest pests and diseases</dc:title>
    <skos:related rdf:resource="http://asi.ice.ucdavis.edu/sustsource/schemas/sustsourceindiv.rdf#Forests"/>
    <skos:related rdf:resource="http://asi.ice.ucdavis.edu/sustsource/schemas/sustsourceindiv.rdf#ForestEcology"/>
  </asi:Indicator>
  <asi:Indicator rdf:about="http://asi.ice.ucdavis.edu/sustsource/schemas/sustsourceindiv.rdf#ind1150">
    <skos:related rdf:resource="http://asi.ice.ucdavis.edu/sustsource/schemas/sustsource.owl#Institutions"/>
    <skos:related rdf:resource="http://asi.ice.ucdavis.edu/sustsource/schemas/sustsourceindiv.rdf#ProtectedAreasmanagement"/>
    <skos:related rdf:resource="http://asi.ice.ucdavis.edu/sustsource/schemas/sustsourceindiv.rdf#ForestManagementPractices"/>
    <skos:related rdf:resource="http://asi.ice.ucdavis.edu/sustsource/schemas/sustsourceindiv.rdf#Habitats"/>
    <dc:title>Official development assistances provided in support of the convention</dc:title>
    <skos:related rdf:resource="http://asi.ice.ucdavis.edu/sustsource/schemas/sustsourceindiv.rdf#SpeciesDiversity"/>
    <rdfs:label>Official development assistances provided in support of the convention</rdfs:label>
    <skos:related rdf:resource="http://asi.ice.ucdavis.edu/sustsource/schemas/sustsource.owl#ProtectedAreas"/>
    <skos:related rdf:resource="http://asi.ice.ucdavis.edu/sustsource/schemas/sustsource.owl#CommonPoolResources"/>
    <skos:related rdf:resource="http://asi.ice.ucdavis.edu/sustsource/schemas/sustsourceindiv.rdf#EcosystemHealth"/>
    <skos:related rdf:resource="http://asi.ice.ucdavis.edu/sustsource/schemas/sustsource.owl#Finance"/>
    <skos:related rdf:resource="http://asi.ice.ucdavis.edu/sustsource/schemas/sustsourceindiv.rdf#GeneticDiversityWithinSpecies"/>
    <skos:related>
      <asi:ComponentIssue rdf:about="http://asi.ice.ucdavis.edu/sustsource/schemas/sustsourceindiv.rdf#MarineProtectedAreas">
        <skos:related rdf:resource="http://asi.ice.ucdavis.edu/sustsource/schemas/sustsource.owl#CommonPoolResources"/>
        <skos:related rdf:resource="http://asi.ice.ucdavis.edu/sustsource/schemas/sustsource.owl#SocialStructure"/>
        <dc:title>Marine Protected Areas</dc:title>
        <rdfs:label>Marine Protected Areas</rdfs:label>
        <skos:related rdf:resource="http://asi.ice.ucdavis.edu/sustsource/schemas/sustsource.owl#Institutions"/>
        <skos:related rdf:resource="http://asi.ice.ucdavis.edu/sustsource/schemas/sustsource.owl#Governance"/>
        <skos:related rdf:resource="http://asi.ice.ucdavis.edu/sustsource/schemas/sustsource.owl#OceansAndCoasts"/>
        <skos:related rdf:resource="http://asi.ice.ucdavis.edu/sustsource/schemas/sustsource.owl#ProtectedAreas"/>
      </asi:ComponentIssue>
    </skos:related>
    <dc:references rdf:resource="http://asi.ice.ucdavis.edu/sustsource/schemas/sustsourceindiv.rdf#NASA2007"/>
    <skos:related rdf:resource="http://asi.ice.ucdavis.edu/sustsource/schemas/sustsourceindiv.rdf#SourcesOfFinancialCapital"/>
    <skos:related rdf:resource="http://asi.ice.ucdavis.edu/sustsource/schemas/sustsourceindiv.rdf#EcosystemManagement"/>
    <skos:related rdf:resource="http://asi.ice.ucdavis.edu/sustsource/schemas/sustsource.owl#Biodiversity"/>
    <skos:related rdf:resource="http://asi.ice.ucdavis.edu/sustsource/schemas/sustsourceindiv.rdf#ProtectionOfThreatenedAndRareEcosystems"/>
    <skos:related rdf:resource="http://asi.ice.ucdavis.edu/sustsource/schemas/sustsourceindiv.rdf#SpeciesThreatenedWithExtinction"/>
    <skos:related rdf:resource="http://asi.ice.ucdavis.edu/sustsource/schemas/sustsource.owl#EcosystemServices"/>
  </asi:Indicator>
  <asi:Indicator rdf:about="http://asi.ice.ucdavis.edu/sustsource/schemas/sustsourceindiv.rdf#ind389">
    <skos:related rdf:resource="http://asi.ice.ucdavis.edu/sustsource/schemas/sustsource.owl#Safety"/>
    <skos:related rdf:resource="http://asi.ice.ucdavis.edu/sustsource/schemas/sustsourceindiv.rdf#Discrimination"/>
    <skos:related rdf:resource="http://asi.ice.ucdavis.edu/sustsource/schemas/sustsource.owl#EducationalResources"/>
    <skos:related rdf:resource="http://asi.ice.ucdavis.edu/sustsource/schemas/sustsourceindiv.rdf#WorkingConditions"/>
    <dc:references rdf:resource="http://asi.ice.ucdavis.edu/sustsource/schemas/sustsourceindiv.rdf#GRI2011"/>
    <skos:related rdf:resource="http://asi.ice.ucdavis.edu/sustsource/schemas/sustsource.owl#HumanRights"/>
    <skos:related>
      <asi:ComponentIssue rdf:about="http://asi.ice.ucdavis.edu/sustsource/schemas/sustsourceindiv.rdf#HumanRightsAdvocacy">
        <skos:related rdf:resource="http://asi.ice.ucdavis.edu/sustsource/schemas/sustsource.owl#SocioculturalSystems"/>
        <skos:related rdf:resource="http://asi.ice.ucdavis.edu/sustsource/schemas/sustsource.owl#Participation"/>
        <skos:related rdf:resource="http://asi.ice.ucdavis.edu/sustsource/schemas/sustsource.owl#WomenAndWages"/>
        <skos:related rdf:resource="http://asi.ice.ucdavis.edu/sustsource/schemas/sustsource.owl#Governance"/>
        <skos:related rdf:resource="http://asi.ice.ucdavis.edu/sustsource/schemas/sustsource.owl#Institutions"/>
        <rdfs:label>Human Rights Advocacy</rdfs:label>
        <skos:related rdf:resource="http://asi.ice.ucdavis.edu/sustsource/schemas/sustsource.owl#HumanRights"/>
        <skos:related rdf:resource="http://asi.ice.ucdavis.edu/sustsource/schemas/sustsource.owl#WomensParticipation"/>
        <dc:title>Human Rights Advocacy</dc:title>
      </asi:ComponentIssue>
    </skos:related>
    <skos:related rdf:resource="http://asi.ice.ucdavis.edu/sustsource/schemas/sustsourceindiv.rdf#DiscriminationInEmployment"/>
    <skos:related rdf:resource="http://asi.ice.ucdavis.edu/sustsource/schemas/sustsourceindiv.rdf#HumanRightsMonitoring"/>
    <dc:title>Percentage of security personnel trained in the organization’s policies or procedures concerning aspects of human rights that are relevant to operations</dc:title>
    <skos:related rdf:resource="http://asi.ice.ucdavis.edu/sustsource/schemas/sustsourceindiv.rdf#CivilRights"/>
    <skos:related rdf:resource="http://asi.ice.ucdavis.edu/sustsource/schemas/sustsourceindiv.rdf#Harrassment"/>
    <skos:related rdf:resource="http://asi.ice.ucdavis.edu/sustsource/schemas/sustsourceindiv.rdf#OccupationalSafety"/>
    <rdfs:label>Security personnel trained in aspects of human rights</rdfs:label>
    <skos:related rdf:resource="http://asi.ice.ucdavis.edu/sustsource/schemas/sustsourceindiv.rdf#SafetyEducation"/>
  </asi:Indicator>
  <asi:Indicator rdf:about="http://asi.ice.ucdavis.edu/sustsource/schemas/sustsourceindiv.rdf#ind2201">
    <skos:related rdf:resource="http://asi.ice.ucdavis.edu/sustsource/schemas/sustsourceindiv.rdf#AccidentBenefits"/>
    <skos:related rdf:resource="http://asi.ice.ucdavis.edu/sustsource/schemas/sustsource.owl#ReproductiveHealth"/>
    <skos:related rdf:resource="http://asi.ice.ucdavis.edu/sustsource/schemas/sustsource.owl#PublicHealth"/>
    <skos:related rdf:resource="http://asi.ice.ucdavis.edu/sustsource/schemas/sustsourceindiv.rdf#ChildLabor"/>
    <skos:related rdf:resource="http://asi.ice.ucdavis.edu/sustsource/schemas/sustsourceindiv.rdf#Compensation"/>
    <skos:related rdf:resource="http://asi.ice.ucdavis.edu/sustsource/schemas/sustsourceindiv.rdf#OccupationalHealth"/>
    <skos:related rdf:resource="http://asi.ice.ucdavis.edu/sustsource/schemas/sustsourceindiv.rdf#EmployeeRights"/>
    <skos:related rdf:resource="http://asi.ice.ucdavis.edu/sustsource/schemas/sustsource.owl#Safety"/>
    <skos:related rdf:resource="http://asi.ice.ucdavis.edu/sustsource/schemas/sustsourceindiv.rdf#OccupationalSafety"/>
    <skos:related rdf:resource="http://asi.ice.ucdavis.edu/sustsource/schemas/sustsourceindiv.rdf#LaborProductivity"/>
    <dc:references rdf:resource="http://asi.ice.ucdavis.edu/sustsource/schemas/sustsourceindiv.rdf#FTMReport2012"/>
    <rdfs:label>Non-fatality injury-One or More Days Lost</rdfs:label>
    <skos:related rdf:resource="http://asi.ice.ucdavis.edu/sustsource/schemas/sustsource.owl#HumanMortality"/>
    <skos:related rdf:resource="http://asi.ice.ucdavis.edu/sustsource/schemas/sustsourceindiv.rdf#WorkingConditions"/>
    <skos:related rdf:resource="http://asi.ice.ucdavis.edu/sustsource/schemas/sustsourceindiv.rdf#HumanExposure"/>
    <dc:title>Non-fatality injury-One or More Days Lost</dc:title>
    <skos:related rdf:resource="http://asi.ice.ucdavis.edu/sustsource/schemas/sustsource.owl#Diseases"/>
    <skos:related rdf:resource="http://asi.ice.ucdavis.edu/sustsource/schemas/sustsourceindiv.rdf#DiseaseIncidenceNoncommunicable"/>
    <skos:related rdf:resource="http://asi.ice.ucdavis.edu/sustsource/schemas/sustsourceindiv.rdf#OccupationalDiseases"/>
    <skos:related rdf:resource="http://asi.ice.ucdavis.edu/sustsource/schemas/sustsourceindiv.rdf#OccupationalAccidents"/>
    <skos:related rdf:resource="http://asi.ice.ucdavis.edu/sustsource/schemas/sustsource.owl#Labor"/>
    <skos:related rdf:resource="http://asi.ice.ucdavis.edu/sustsource/schemas/sustsourceindiv.rdf#MaternalHealthServices"/>
    <skos:related rdf:resource="http://asi.ice.ucdavis.edu/sustsource/schemas/sustsourceindiv.rdf#LaborCosts"/>
    <skos:related rdf:resource="http://asi.ice.ucdavis.edu/sustsource/schemas/sustsourceindiv.rdf#DiseaseIncidenceCommunicable"/>
  </asi:Indicator>
  <asi:Indicator rdf:about="http://asi.ice.ucdavis.edu/sustsource/schemas/sustsourceindiv.rdf#ind239">
    <skos:related>
      <asi:ComponentIssue rdf:about="http://asi.ice.ucdavis.edu/sustsource/schemas/sustsourceindiv.rdf#EnergyPolicies">
        <rdfs:label>Energy Policies</rdfs:label>
        <skos:related rdf:resource="http://asi.ice.ucdavis.edu/sustsource/schemas/sustsource.owl#SocialStructure"/>
        <skos:related rdf:resource="http://asi.ice.ucdavis.edu/sustsource/schemas/sustsource.owl#Governance"/>
        <skos:related rdf:resource="http://asi.ice.ucdavis.edu/sustsource/schemas/sustsource.owl#Energy"/>
        <skos:related rdf:resource="http://asi.ice.ucdavis.edu/sustsource/schemas/sustsource.owl#Institutions"/>
        <dc:title>Energy Policies</dc:title>
      </asi:ComponentIssue>
    </skos:related>
    <skos:related rdf:resource="http://asi.ice.ucdavis.edu/sustsource/schemas/sustsourceindiv.rdf#EnergyProduction"/>
    <skos:related>
      <asi:ComponentIssue rdf:about="http://asi.ice.ucdavis.edu/sustsource/schemas/sustsourceindiv.rdf#EnergyProductivity">
        <skos:related rdf:resource="http://asi.ice.ucdavis.edu/sustsource/schemas/sustsource.owl#Energy"/>
        <dc:title>Energy Productivity</dc:title>
        <skos:related rdf:resource="http://asi.ice.ucdavis.edu/sustsource/schemas/sustsource.owl#Technology"/>
        <skos:related rdf:resource="http://asi.ice.ucdavis.edu/sustsource/schemas/sustsource.owl#Productivity"/>
        <skos:related rdf:resource="http://asi.ice.ucdavis.edu/sustsource/schemas/sustsource.owl#FoodProduction"/>
        <rdfs:label>Energy Productivity</rdfs:label>
      </asi:ComponentIssue>
    </skos:related>
    <skos:related rdf:resource="http://asi.ice.ucdavis.edu/sustsource/schemas/sustsourceindiv.rdf#EnergyInfrastructure"/>
    <skos:related>
      <asi:ComponentIssue rdf:about="http://asi.ice.ucdavis.edu/sustsource/schemas/sustsourceindiv.rdf#EnergySecurity">
        <dc:title>Energy Security</dc:title>
        <skos:related rdf:resource="http://asi.ice.ucdavis.edu/sustsource/schemas/sustsource.owl#Markets"/>
        <rdfs:label>Energy Security</rdfs:label>
        <skos:related rdf:resource="http://asi.ice.ucdavis.edu/sustsource/schemas/sustsource.owl#Governance"/>
        <skos:related rdf:resource="http://asi.ice.ucdavis.edu/sustsource/schemas/sustsource.owl#Energy"/>
        <skos:related rdf:resource="http://asi.ice.ucdavis.edu/sustsource/schemas/sustsource.owl#Institutions"/>
        <skos:related rdf:resource="http://asi.ice.ucdavis.edu/sustsource/schemas/sustsource.owl#PhysicalInfrastructure"/>
        <skos:related rdf:resource="http://asi.ice.ucdavis.edu/sustsource/schemas/sustsource.owl#TradePolicies"/>
      </asi:ComponentIssue>
    </skos:related>
    <skos:related>
      <asi:ComponentIssue rdf:about="http://asi.ice.ucdavis.edu/sustsource/schemas/sustsourceindiv.rdf#GreenhouseGasEmissions">
        <skos:related rdf:resource="http://asi.ice.ucdavis.edu/sustsource/schemas/sustsource.owl#AirAndClimate"/>
        <skos:related rdf:resource="http://asi.ice.ucdavis.edu/sustsource/schemas/sustsource.owl#EcosystemServices"/>
        <skos:related rdf:resource="http://asi.ice.ucdavis.edu/sustsource/schemas/sustsource.owl#Inputs"/>
        <skos:related rdf:resource="http://asi.ice.ucdavis.edu/sustsource/schemas/sustsource.owl#Technology"/>
        <rdfs:label>Greenhouse Gas Emissions</rdfs:label>
        <dc:title>Greenhouse Gas Emissions</dc:title>
        <skos:related rdf:resource="http://asi.ice.ucdavis.edu/sustsource/schemas/sustsource.owl#WastesAndPollution"/>
        <skos:related rdf:resource="http://asi.ice.ucdavis.edu/sustsource/schemas/sustsource.owl#PhysicalInfrastructure"/>
        <skos:related rdf:resource="http://asi.ice.ucdavis.edu/sustsource/schemas/sustsource.owl#Energy"/>
        <skos:related rdf:resource="http://asi.ice.ucdavis.edu/sustsource/schemas/sustsource.owl#FoodProduction"/>
      </asi:ComponentIssue>
    </skos:related>
    <skos:related rdf:resource="http://asi.ice.ucdavis.edu/sustsource/schemas/sustsource.owl#Energy"/>
    <skos:related rdf:resource="http://asi.ice.ucdavis.edu/sustsource/schemas/sustsourceindiv.rdf#NonrenewableEnergy"/>
    <skos:related>
      <asi:ComponentIssue rdf:about="http://asi.ice.ucdavis.edu/sustsource/schemas/sustsourceindiv.rdf#EnergyDemand">
        <skos:related rdf:resource="http://asi.ice.ucdavis.edu/sustsource/schemas/sustsource.owl#Energy"/>
        <skos:related rdf:resource="http://asi.ice.ucdavis.edu/sustsource/schemas/sustsource.owl#Institutions"/>
        <skos:related rdf:resource="http://asi.ice.ucdavis.edu/sustsource/schemas/sustsource.owl#SocioculturalSystems"/>
        <rdfs:label>Energy Demand</rdfs:label>
        <skos:related rdf:resource="http://asi.ice.ucdavis.edu/sustsource/schemas/sustsource.owl#SocialStructure"/>
        <dc:title>Energy Demand</dc:title>
      </asi:ComponentIssue>
    </skos:related>
    <skos:related rdf:resource="http://asi.ice.ucdavis.edu/sustsource/schemas/sustsourceindiv.rdf#CapitalProductivity"/>
    <skos:related>
      <asi:ComponentIssue rdf:about="http://asi.ice.ucdavis.edu/sustsource/schemas/sustsourceindiv.rdf#EnergyEfficiency">
        <dc:title>Energy Efficiency</dc:title>
        <skos:related rdf:resource="http://asi.ice.ucdavis.edu/sustsource/schemas/sustsource.owl#Technology"/>
        <rdfs:label>Energy Efficiency</rdfs:label>
        <skos:related rdf:resource="http://asi.ice.ucdavis.edu/sustsource/schemas/sustsource.owl#Energy"/>
        <skos:related rdf:resource="http://asi.ice.ucdavis.edu/sustsource/schemas/sustsource.owl#Productivity"/>
        <skos:related rdf:resource="http://asi.ice.ucdavis.edu/sustsource/schemas/sustsource.owl#PhysicalInfrastructure"/>
      </asi:ComponentIssue>
    </skos:related>
    <skos:related>
      <asi:ComponentIssue rdf:about="http://asi.ice.ucdavis.edu/sustsource/schemas/sustsourceindiv.rdf#RenewableEnergy">
        <skos:related rdf:resource="http://asi.ice.ucdavis.edu/sustsource/schemas/sustsource.owl#AirAndClimate"/>
        <skos:related rdf:resource="http://asi.ice.ucdavis.edu/sustsource/schemas/sustsource.owl#CommonPoolResources"/>
        <skos:related rdf:resource="http://asi.ice.ucdavis.edu/sustsource/schemas/sustsource.owl#Technology"/>
        <skos:related rdf:resource="http://asi.ice.ucdavis.edu/sustsource/schemas/sustsource.owl#WastesAndPollution"/>
        <dc:title>Renewable Energy</dc:title>
        <skos:related rdf:resource="http://asi.ice.ucdavis.edu/sustsource/schemas/sustsource.owl#Water"/>
        <rdfs:label>Renewable Energy</rdfs:label>
        <skos:related rdf:resource="http://asi.ice.ucdavis.edu/sustsource/schemas/sustsource.owl#Energy"/>
        <skos:related rdf:resource="http://asi.ice.ucdavis.edu/sustsource/schemas/sustsource.owl#Inputs"/>
      </asi:ComponentIssue>
    </skos:related>
    <dc:references rdf:resource="http://asi.ice.ucdavis.edu/sustsource/schemas/sustsourceindiv.rdf#Woerden2008"/>
    <dc:title>Commercial energy consumption per capita</dc:title>
    <rdfs:label>Commercial energy consumption per capita</rdfs:label>
    <skos:related rdf:resource="http://asi.ice.ucdavis.edu/sustsource/schemas/sustsource.owl#AgriculturalSector"/>
    <skos:related>
      <asi:ComponentIssue rdf:about="http://asi.ice.ucdavis.edu/sustsource/schemas/sustsourceindiv.rdf#TransferOfEnergy">
        <skos:related rdf:resource="http://asi.ice.ucdavis.edu/sustsource/schemas/sustsource.owl#TradePolicies"/>
        <dc:title>Transfer of Energy</dc:title>
        <skos:related rdf:resource="http://asi.ice.ucdavis.edu/sustsource/schemas/sustsource.owl#Markets"/>
        <rdfs:label>Transfer of Energy</rdfs:label>
        <skos:related rdf:resource="http://asi.ice.ucdavis.edu/sustsource/schemas/sustsource.owl#PhysicalInfrastructure"/>
        <skos:related rdf:resource="http://asi.ice.ucdavis.edu/sustsource/schemas/sustsource.owl#WastesAndPollution"/>
        <skos:related rdf:resource="http://asi.ice.ucdavis.edu/sustsource/schemas/sustsource.owl#Energy"/>
        <skos:related rdf:resource="http://asi.ice.ucdavis.edu/sustsource/schemas/sustsource.owl#Technology"/>
      </asi:ComponentIssue>
    </skos:related>
    <skos:related>
      <asi:ComponentIssue rdf:about="http://asi.ice.ucdavis.edu/sustsource/schemas/sustsourceindiv.rdf#EnergyConservation">
        <skos:related rdf:resource="http://asi.ice.ucdavis.edu/sustsource/schemas/sustsource.owl#Participation"/>
        <skos:related rdf:resource="http://asi.ice.ucdavis.edu/sustsource/schemas/sustsource.owl#SocialStructure"/>
        <skos:related rdf:resource="http://asi.ice.ucdavis.edu/sustsource/schemas/sustsource.owl#SocioculturalSystems"/>
        <skos:related rdf:resource="http://asi.ice.ucdavis.edu/sustsource/schemas/sustsource.owl#Institutions"/>
        <skos:related rdf:resource="http://asi.ice.ucdavis.edu/sustsource/schemas/sustsource.owl#Energy"/>
        <dc:title>Energy Conservation</dc:title>
        <rdfs:label>Energy Conservation</rdfs:label>
        <skos:related rdf:resource="http://asi.ice.ucdavis.edu/sustsource/schemas/sustsource.owl#Technology"/>
        <skos:related rdf:resource="http://asi.ice.ucdavis.edu/sustsource/schemas/sustsource.owl#Governance"/>
      </asi:ComponentIssue>
    </skos:related>
  </asi:Indicator>
  <asi:Indicator rdf:about="http://asi.ice.ucdavis.edu/sustsource/schemas/sustsourceindiv.rdf#ind1703">
    <rdfs:label>Labor force, total</rdfs:label>
    <skos:related rdf:resource="http://asi.ice.ucdavis.edu/sustsource/schemas/sustsourceindiv.rdf#LaborPolicy"/>
    <dc:references rdf:resource="http://asi.ice.ucdavis.edu/sustsource/schemas/sustsourceindiv.rdf#WorldBank2012"/>
    <dc:title>Labor force, total</dc:title>
    <skos:related rdf:resource="http://asi.ice.ucdavis.edu/sustsource/schemas/sustsourceindiv.rdf#LaborSupply"/>
    <skos:related rdf:resource="http://asi.ice.ucdavis.edu/sustsource/schemas/sustsourceindiv.rdf#MigrantLabor"/>
    <skos:related rdf:resource="http://asi.ice.ucdavis.edu/sustsource/schemas/sustsource.owl#Labor"/>
    <skos:related rdf:resource="http://asi.ice.ucdavis.edu/sustsource/schemas/sustsourceindiv.rdf#AgriculturalEmployment"/>
    <skos:related rdf:resource="http://asi.ice.ucdavis.edu/sustsource/schemas/sustsourceindiv.rdf#LaborMarket"/>
    <asi:fullyCovers rdf:resource="http://asi.ice.ucdavis.edu/sustsource/schemas/sustsourceindiv.rdf#LaborSupply"/>
    <skos:related rdf:resource="http://asi.ice.ucdavis.edu/sustsource/schemas/sustsourceindiv.rdf#LaborProductivity"/>
  </asi:Indicator>
  <asi:Indicator rdf:about="http://asi.ice.ucdavis.edu/sustsource/schemas/sustsourceindiv.rdf#ind102">
    <skos:related rdf:resource="http://asi.ice.ucdavis.edu/sustsource/schemas/sustsource.owl#Markets"/>
    <skos:related rdf:resource="http://asi.ice.ucdavis.edu/sustsource/schemas/sustsourceindiv.rdf#AgriculturalProductivity"/>
    <skos:related rdf:resource="http://asi.ice.ucdavis.edu/sustsource/schemas/sustsourceindiv.rdf#IncomeSufficiency"/>
    <skos:related rdf:resource="http://asi.ice.ucdavis.edu/sustsource/schemas/sustsourceindiv.rdf#IncomeGeneration"/>
    <dc:references rdf:resource="http://asi.ice.ucdavis.edu/sustsource/schemas/sustsourceindiv.rdf#COSA2012"/>
    <skos:related rdf:resource="http://asi.ice.ucdavis.edu/sustsource/schemas/sustsourceindiv.rdf#AgriculturalProductionCosts"/>
    <skos:related rdf:resource="http://asi.ice.ucdavis.edu/sustsource/schemas/sustsource.owl#AgriculturalSector"/>
    <skos:related rdf:resource="http://asi.ice.ucdavis.edu/sustsource/schemas/sustsourceindiv.rdf#AgriculturalImports"/>
    <skos:related rdf:resource="http://asi.ice.ucdavis.edu/sustsource/schemas/sustsourceindiv.rdf#AgriculturalTariffsAndQuotas"/>
    <rdfs:label>Target crop revenue-Price</rdfs:label>
    <skos:related rdf:resource="http://asi.ice.ucdavis.edu/sustsource/schemas/sustsource.owl#TradePolicies"/>
    <skos:related rdf:resource="http://asi.ice.ucdavis.edu/sustsource/schemas/sustsource.owl#Productivity"/>
    <skos:related rdf:resource="http://asi.ice.ucdavis.edu/sustsource/schemas/sustsourceindiv.rdf#AgriculturalPrices"/>
    <skos:related rdf:resource="http://asi.ice.ucdavis.edu/sustsource/schemas/sustsourceindiv.rdf#MarketStandardsRegulationsAndPolicies"/>
    <skos:related rdf:resource="http://asi.ice.ucdavis.edu/sustsource/schemas/sustsourceindiv.rdf#AgriculturalIntermediateGoods"/>
    <skos:related rdf:resource="http://asi.ice.ucdavis.edu/sustsource/schemas/sustsourceindiv.rdf#MarketAccess"/>
    <skos:related rdf:resource="http://asi.ice.ucdavis.edu/sustsource/schemas/sustsourceindiv.rdf#AgriculturalValueAdded"/>
    <skos:related rdf:resource="http://asi.ice.ucdavis.edu/sustsource/schemas/sustsourceindiv.rdf#AgriculturalExports"/>
    <skos:related rdf:resource="http://asi.ice.ucdavis.edu/sustsource/schemas/sustsourceindiv.rdf#TariffsTaxesSubsidies"/>
    <skos:related rdf:resource="http://asi.ice.ucdavis.edu/sustsource/schemas/sustsourceindiv.rdf#MarketStructure"/>
    <skos:related rdf:resource="http://asi.ice.ucdavis.edu/sustsource/schemas/sustsource.owl#LandAndSoil"/>
    <skos:related rdf:resource="http://asi.ice.ucdavis.edu/sustsource/schemas/sustsourceindiv.rdf#AgriculturalSubsidies"/>
    <dc:title>Target crop revenue-Price</dc:title>
    <skos:related rdf:resource="http://asi.ice.ucdavis.edu/sustsource/schemas/sustsourceindiv.rdf#MarketTransparency"/>
    <skos:related>
      <asi:ComponentIssue rdf:about="http://asi.ice.ucdavis.edu/sustsource/schemas/sustsourceindiv.rdf#AgriculturalTaxes">
        <skos:related rdf:resource="http://asi.ice.ucdavis.edu/sustsource/schemas/sustsource.owl#Income"/>
        <skos:related rdf:resource="http://asi.ice.ucdavis.edu/sustsource/schemas/sustsource.owl#Finance"/>
        <skos:related rdf:resource="http://asi.ice.ucdavis.edu/sustsource/schemas/sustsource.owl#Governance"/>
        <skos:related rdf:resource="http://asi.ice.ucdavis.edu/sustsource/schemas/sustsource.owl#AgriculturalSector"/>
        <skos:related rdf:resource="http://asi.ice.ucdavis.edu/sustsource/schemas/sustsource.owl#TradePolicies"/>
        <skos:related rdf:resource="http://asi.ice.ucdavis.edu/sustsource/schemas/sustsource.owl#Institutions"/>
        <rdfs:label>Agricultural Taxes</rdfs:label>
        <skos:related rdf:resource="http://asi.ice.ucdavis.edu/sustsource/schemas/sustsource.owl#SocialStructure"/>
        <dc:title>Agricultural Taxes</dc:title>
      </asi:ComponentIssue>
    </skos:related>
  </asi:Indicator>
  <asi:Indicator rdf:about="http://asi.ice.ucdavis.edu/sustsource/schemas/sustsourceindiv.rdf#ind392">
    <dc:references rdf:resource="http://asi.ice.ucdavis.edu/sustsource/schemas/sustsourceindiv.rdf#GRI2011"/>
    <rdfs:label>Total workforce by employment type/contract, region, gender</rdfs:label>
    <skos:related rdf:resource="http://asi.ice.ucdavis.edu/sustsource/schemas/sustsourceindiv.rdf#AgriculturalEmployment"/>
    <asi:fullyCovers rdf:resource="http://asi.ice.ucdavis.edu/sustsource/schemas/sustsourceindiv.rdf#LaborSupply"/>
    <skos:related rdf:resource="http://asi.ice.ucdavis.edu/sustsource/schemas/sustsourceindiv.rdf#ForcedLabor"/>
    <skos:related rdf:resource="http://asi.ice.ucdavis.edu/sustsource/schemas/sustsourceindiv.rdf#MigrantLabor"/>
    <skos:related rdf:resource="http://asi.ice.ucdavis.edu/sustsource/schemas/sustsourceindiv.rdf#PayEquity"/>
    <skos:related rdf:resource="http://asi.ice.ucdavis.edu/sustsource/schemas/sustsourceindiv.rdf#EmployeeRights"/>
    <skos:related rdf:resource="http://asi.ice.ucdavis.edu/sustsource/schemas/sustsourceindiv.rdf#GenderPolicy"/>
    <skos:related rdf:resource="http://asi.ice.ucdavis.edu/sustsource/schemas/sustsourceindiv.rdf#OccupationalSegregation"/>
    <skos:related rdf:resource="http://asi.ice.ucdavis.edu/sustsource/schemas/sustsourceindiv.rdf#LaborMarket"/>
    <skos:related rdf:resource="http://asi.ice.ucdavis.edu/sustsource/schemas/sustsourceindiv.rdf#LaborPolicy"/>
    <skos:related rdf:resource="http://asi.ice.ucdavis.edu/sustsource/schemas/sustsourceindiv.rdf#EmploymentAtWill"/>
    <skos:related rdf:resource="http://asi.ice.ucdavis.edu/sustsource/schemas/sustsourceindiv.rdf#RetainedEarnings"/>
    <skos:related rdf:resource="http://asi.ice.ucdavis.edu/sustsource/schemas/sustsourceindiv.rdf#LaborSupply"/>
    <skos:related rdf:resource="http://asi.ice.ucdavis.edu/sustsource/schemas/sustsourceindiv.rdf#JobSecurity"/>
    <skos:related rdf:resource="http://asi.ice.ucdavis.edu/sustsource/schemas/sustsource.owl#Labor"/>
    <dc:title>Total workforce by employment type, employment contract, and region, broken down by gender</dc:title>
  </asi:Indicator>
  <asi:Indicator rdf:about="http://asi.ice.ucdavis.edu/sustsource/schemas/sustsourceindiv.rdf#ind90">
    <skos:related rdf:resource="http://asi.ice.ucdavis.edu/sustsource/schemas/sustsource.owl#GeographicalDistribution"/>
    <skos:related rdf:resource="http://asi.ice.ucdavis.edu/sustsource/schemas/sustsource.owl#EducationalResources"/>
    <skos:related rdf:resource="http://asi.ice.ucdavis.edu/sustsource/schemas/sustsourceindiv.rdf#EducationAccess"/>
    <dc:references rdf:resource="http://asi.ice.ucdavis.edu/sustsource/schemas/sustsourceindiv.rdf#COSA2012"/>
    <rdfs:label>Producer education</rdfs:label>
    <dc:title>Producer education</dc:title>
  </asi:Indicator>
  <asi:Indicator rdf:about="http://asi.ice.ucdavis.edu/sustsource/schemas/sustsourceindiv.rdf#ind1424">
    <skos:related rdf:resource="http://asi.ice.ucdavis.edu/sustsource/schemas/sustsourceindiv.rdf#EnergyPolicies"/>
    <skos:related rdf:resource="http://asi.ice.ucdavis.edu/sustsource/schemas/sustsourceindiv.rdf#Irrigation"/>
    <skos:related>
      <asi:ComponentIssue rdf:about="http://asi.ice.ucdavis.edu/sustsource/schemas/sustsourceindiv.rdf#OzoneDepletion">
        <skos:related rdf:resource="http://asi.ice.ucdavis.edu/sustsource/schemas/sustsource.owl#CommonPoolResources"/>
        <skos:related rdf:resource="http://asi.ice.ucdavis.edu/sustsource/schemas/sustsource.owl#Diseases"/>
        <dc:title>Ozone Depletion</dc:title>
        <skos:related rdf:resource="http://asi.ice.ucdavis.edu/sustsource/schemas/sustsource.owl#Governance"/>
        <skos:related rdf:resource="http://asi.ice.ucdavis.edu/sustsource/schemas/sustsource.owl#PublicHealth"/>
        <rdfs:label>Ozone Depletion</rdfs:label>
        <skos:related rdf:resource="http://asi.ice.ucdavis.edu/sustsource/schemas/sustsource.owl#WastesAndPollution"/>
        <skos:related rdf:resource="http://asi.ice.ucdavis.edu/sustsource/schemas/sustsource.owl#FoodProduction"/>
        <skos:related rdf:resource="http://asi.ice.ucdavis.edu/sustsource/schemas/sustsource.owl#Technology"/>
        <skos:related rdf:resource="http://asi.ice.ucdavis.edu/sustsource/schemas/sustsource.owl#Inputs"/>
        <skos:related rdf:resource="http://asi.ice.ucdavis.edu/sustsource/schemas/sustsource.owl#AirAndClimate"/>
        <skos:related rdf:resource="http://asi.ice.ucdavis.edu/sustsource/schemas/sustsource.owl#PhysicalInfrastructure"/>
        <skos:related rdf:resource="http://asi.ice.ucdavis.edu/sustsource/schemas/sustsource.owl#Institutions"/>
      </asi:ComponentIssue>
    </skos:related>
    <skos:related rdf:resource="http://asi.ice.ucdavis.edu/sustsource/schemas/sustsource.owl#Markets"/>
    <skos:related rdf:resource="http://asi.ice.ucdavis.edu/sustsource/schemas/sustsourceindiv.rdf#GreenhouseGasEmissions"/>
    <skos:related rdf:resource="http://asi.ice.ucdavis.edu/sustsource/schemas/sustsourceindiv.rdf#EcosystemManagement"/>
    <skos:related rdf:resource="http://asi.ice.ucdavis.edu/sustsource/schemas/sustsource.owl#WastesAndPollution"/>
    <skos:related rdf:resource="http://asi.ice.ucdavis.edu/sustsource/schemas/sustsource.owl#LandAndSoil"/>
    <skos:related rdf:resource="http://asi.ice.ucdavis.edu/sustsource/schemas/sustsourceindiv.rdf#Wetlands"/>
    <skos:related rdf:resource="http://asi.ice.ucdavis.edu/sustsource/schemas/sustsourceindiv.rdf#Habitats"/>
    <skos:related rdf:resource="http://asi.ice.ucdavis.edu/sustsource/schemas/sustsourceindiv.rdf#EnforcementOfLawsAndRegulations"/>
    <skos:related rdf:resource="http://asi.ice.ucdavis.edu/sustsource/schemas/sustsourceindiv.rdf#OrganicFertilizers"/>
    <skos:related rdf:resource="http://asi.ice.ucdavis.edu/sustsource/schemas/sustsourceindiv.rdf#RenewableEnergy"/>
    <skos:related rdf:resource="http://asi.ice.ucdavis.edu/sustsource/schemas/sustsourceindiv.rdf#NonrenewableEnergy"/>
    <skos:related rdf:resource="http://asi.ice.ucdavis.edu/sustsource/schemas/sustsourceindiv.rdf#ClimateChange"/>
    <skos:related rdf:resource="http://asi.ice.ucdavis.edu/sustsource/schemas/sustsource.owl#AirAndClimate"/>
    <skos:related rdf:resource="http://asi.ice.ucdavis.edu/sustsource/schemas/sustsourceindiv.rdf#EnergyDemand"/>
    <skos:related rdf:resource="http://asi.ice.ucdavis.edu/sustsource/schemas/sustsourceindiv.rdf#StapleFoodProduction"/>
    <skos:related rdf:resource="http://asi.ice.ucdavis.edu/sustsource/schemas/sustsourceindiv.rdf#CarbonSequestration"/>
    <skos:related rdf:resource="http://asi.ice.ucdavis.edu/sustsource/schemas/sustsource.owl#AgriculturalSector"/>
    <skos:related rdf:resource="http://asi.ice.ucdavis.edu/sustsource/schemas/sustsourceindiv.rdf#SoilPollution"/>
    <skos:related rdf:resource="http://asi.ice.ucdavis.edu/sustsource/schemas/sustsource.owl#EcosystemServices"/>
    <skos:related rdf:resource="http://asi.ice.ucdavis.edu/sustsource/schemas/sustsourceindiv.rdf#AgriculturalProductionCosts"/>
    <skos:related rdf:resource="http://asi.ice.ucdavis.edu/sustsource/schemas/sustsourceindiv.rdf#TechnologicalExpertise"/>
    <skos:related rdf:resource="http://asi.ice.ucdavis.edu/sustsource/schemas/sustsourceindiv.rdf#WaterInfrastructure"/>
    <dc:title>Methane emissions (kt of CO2 equivalent)</dc:title>
    <skos:related rdf:resource="http://asi.ice.ucdavis.edu/sustsource/schemas/sustsource.owl#OceansAndCoasts"/>
    <skos:related rdf:resource="http://asi.ice.ucdavis.edu/sustsource/schemas/sustsourceindiv.rdf#WaterUse"/>
    <skos:related rdf:resource="http://asi.ice.ucdavis.edu/sustsource/schemas/sustsourceindiv.rdf#WastepollutionPolicy"/>
    <skos:related rdf:resource="http://asi.ice.ucdavis.edu/sustsource/schemas/sustsourceindiv.rdf#AirPollution"/>
    <skos:related rdf:resource="http://asi.ice.ucdavis.edu/sustsource/schemas/sustsourceindiv.rdf#WaterProductivity"/>
    <skos:related rdf:resource="http://asi.ice.ucdavis.edu/sustsource/schemas/sustsourceindiv.rdf#EcosystemHealth"/>
    <skos:related rdf:resource="http://asi.ice.ucdavis.edu/sustsource/schemas/sustsource.owl#CommonPoolResources"/>
    <skos:related rdf:resource="http://asi.ice.ucdavis.edu/sustsource/schemas/sustsourceindiv.rdf#TechnologyInnovation"/>
    <skos:related>
      <asi:ComponentIssue rdf:about="http://asi.ice.ucdavis.edu/sustsource/schemas/sustsourceindiv.rdf#GreenhouseGasMitigation">
        <skos:related rdf:resource="http://asi.ice.ucdavis.edu/sustsource/schemas/sustsource.owl#EcosystemServices"/>
        <skos:related rdf:resource="http://asi.ice.ucdavis.edu/sustsource/schemas/sustsource.owl#Institutions"/>
        <rdfs:label>Greenhouse Gas Mitigation</rdfs:label>
        <skos:related rdf:resource="http://asi.ice.ucdavis.edu/sustsource/schemas/sustsource.owl#AirAndClimate"/>
        <skos:related rdf:resource="http://asi.ice.ucdavis.edu/sustsource/schemas/sustsource.owl#Technology"/>
        <dc:title>Greenhouse Gas Mitigation</dc:title>
        <skos:related rdf:resource="http://asi.ice.ucdavis.edu/sustsource/schemas/sustsource.owl#Governance"/>
        <skos:related rdf:resource="http://asi.ice.ucdavis.edu/sustsource/schemas/sustsource.owl#WastesAndPollution"/>
        <skos:related rdf:resource="http://asi.ice.ucdavis.edu/sustsource/schemas/sustsource.owl#AgriculturalSector"/>
      </asi:ComponentIssue>
    </skos:related>
    <skos:related rdf:resource="http://asi.ice.ucdavis.edu/sustsource/schemas/sustsource.owl#Technology"/>
    <skos:related rdf:resource="http://asi.ice.ucdavis.edu/sustsource/schemas/sustsourceindiv.rdf#AirQuality"/>
    <skos:related rdf:resource="http://asi.ice.ucdavis.edu/sustsource/schemas/sustsourceindiv.rdf#EnergyInfrastructure"/>
    <skos:related rdf:resource="http://asi.ice.ucdavis.edu/sustsource/schemas/sustsource.owl#Water"/>
    <skos:related rdf:resource="http://asi.ice.ucdavis.edu/sustsource/schemas/sustsourceindiv.rdf#EnergySecurity"/>
    <dc:references rdf:resource="http://asi.ice.ucdavis.edu/sustsource/schemas/sustsourceindiv.rdf#WorldBank2012"/>
    <skos:related>
      <asi:ComponentIssue rdf:about="http://asi.ice.ucdavis.edu/sustsource/schemas/sustsourceindiv.rdf#NonhazardousWasteManagement">
        <skos:related rdf:resource="http://asi.ice.ucdavis.edu/sustsource/schemas/sustsource.owl#WastesAndPollution"/>
        <skos:related rdf:resource="http://asi.ice.ucdavis.edu/sustsource/schemas/sustsource.owl#PhysicalInfrastructure"/>
        <dc:title>Non-Hazardous Waste Management</dc:title>
        <rdfs:label>Non-Hazardous Waste Management</rdfs:label>
      </asi:ComponentIssue>
    </skos:related>
    <skos:related rdf:resource="http://asi.ice.ucdavis.edu/sustsource/schemas/sustsourceindiv.rdf#LandUse"/>
    <skos:related rdf:resource="http://asi.ice.ucdavis.edu/sustsource/schemas/sustsourceindiv.rdf#LivestockFeed"/>
    <skos:related rdf:resource="http://asi.ice.ucdavis.edu/sustsource/schemas/sustsourceindiv.rdf#EnergyProduction"/>
    <skos:related rdf:resource="http://asi.ice.ucdavis.edu/sustsource/schemas/sustsource.owl#Energy"/>
    <skos:related rdf:resource="http://asi.ice.ucdavis.edu/sustsource/schemas/sustsourceindiv.rdf#EnergyProductivity"/>
    <skos:related rdf:resource="http://asi.ice.ucdavis.edu/sustsource/schemas/sustsourceindiv.rdf#CroppingSystems"/>
    <skos:related rdf:resource="http://asi.ice.ucdavis.edu/sustsource/schemas/sustsourceindiv.rdf#PollutionPrevention"/>
    <skos:related rdf:resource="http://asi.ice.ucdavis.edu/sustsource/schemas/sustsourceindiv.rdf#EnergyEfficiency"/>
    <skos:related rdf:resource="http://asi.ice.ucdavis.edu/sustsource/schemas/sustsourceindiv.rdf#AgriculturalValueAdded"/>
    <skos:related rdf:resource="http://asi.ice.ucdavis.edu/sustsource/schemas/sustsource.owl#Deforestation"/>
    <skos:related>
      <asi:ComponentIssue rdf:about="http://asi.ice.ucdavis.edu/sustsource/schemas/sustsourceindiv.rdf#CashFoodCrops">
        <rdfs:label>Cash Food Crops</rdfs:label>
        <skos:related rdf:resource="http://asi.ice.ucdavis.edu/sustsource/schemas/sustsource.owl#TradePolicies"/>
        <skos:related rdf:resource="http://asi.ice.ucdavis.edu/sustsource/schemas/sustsource.owl#FoodProduction"/>
        <skos:related rdf:resource="http://asi.ice.ucdavis.edu/sustsource/schemas/sustsource.owl#Institutions"/>
        <dc:title>Cash Food Crops</dc:title>
        <skos:related rdf:resource="http://asi.ice.ucdavis.edu/sustsource/schemas/sustsource.owl#Income"/>
        <skos:related rdf:resource="http://asi.ice.ucdavis.edu/sustsource/schemas/sustsource.owl#AgriculturalSector"/>
        <skos:related rdf:resource="http://asi.ice.ucdavis.edu/sustsource/schemas/sustsource.owl#Markets"/>
        <skos:related rdf:resource="http://asi.ice.ucdavis.edu/sustsource/schemas/sustsource.owl#WomenAndWages"/>
        <skos:related rdf:resource="http://asi.ice.ucdavis.edu/sustsource/schemas/sustsource.owl#NutritionalStatus"/>
      </asi:ComponentIssue>
    </skos:related>
    <skos:related rdf:resource="http://asi.ice.ucdavis.edu/sustsource/schemas/sustsourceindiv.rdf#Machinery"/>
    <skos:related rdf:resource="http://asi.ice.ucdavis.edu/sustsource/schemas/sustsourceindiv.rdf#WaterUseEfficiency"/>
    <skos:related rdf:resource="http://asi.ice.ucdavis.edu/sustsource/schemas/sustsourceindiv.rdf#MarketStandardsRegulationsAndPolicies"/>
    <skos:related rdf:resource="http://asi.ice.ucdavis.edu/sustsource/schemas/sustsourceindiv.rdf#LivestockManagement"/>
    <skos:related rdf:resource="http://asi.ice.ucdavis.edu/sustsource/schemas/sustsource.owl#Inputs"/>
    <rdfs:label>Methane emissions (kt of CO2 equivalent)</rdfs:label>
    <skos:related rdf:resource="http://asi.ice.ucdavis.edu/sustsource/schemas/sustsourceindiv.rdf#LawsAndRegulations"/>
    <skos:related rdf:resource="http://asi.ice.ucdavis.edu/sustsource/schemas/sustsourceindiv.rdf#EnergyConservation"/>
  </asi:Indicator>
  <asi:Indicator rdf:about="http://asi.ice.ucdavis.edu/sustsource/schemas/sustsourceindiv.rdf#ind1460">
    <dc:title>Industry, value added (% of GDP)</dc:title>
    <skos:related rdf:resource="http://asi.ice.ucdavis.edu/sustsource/schemas/sustsource.owl#AgriculturalSector"/>
    <rdfs:label>Industry, value added (% of GDP)</rdfs:label>
    <skos:related rdf:resource="http://asi.ice.ucdavis.edu/sustsource/schemas/sustsourceindiv.rdf#AgriculturalValueAdded"/>
    <dc:references rdf:resource="http://asi.ice.ucdavis.edu/sustsource/schemas/sustsourceindiv.rdf#WorldBank2012"/>
  </asi:Indicator>
  <asi:Indicator rdf:about="http://asi.ice.ucdavis.edu/sustsource/schemas/sustsourceindiv.rdf#ind770">
    <skos:related rdf:resource="http://asi.ice.ucdavis.edu/sustsource/schemas/sustsourceindiv.rdf#WaterInfrastructure"/>
    <skos:related rdf:resource="http://asi.ice.ucdavis.edu/sustsource/schemas/sustsourceindiv.rdf#CropYield"/>
    <skos:related rdf:resource="http://asi.ice.ucdavis.edu/sustsource/schemas/sustsource.owl#PhysicalInfrastructure"/>
    <skos:related rdf:resource="http://asi.ice.ucdavis.edu/sustsource/schemas/sustsource.owl#Inputs"/>
    <skos:related rdf:resource="http://asi.ice.ucdavis.edu/sustsource/schemas/sustsourceindiv.rdf#WaterUse"/>
    <skos:related rdf:resource="http://asi.ice.ucdavis.edu/sustsource/schemas/sustsourceindiv.rdf#Irrigation"/>
    <skos:related rdf:resource="http://asi.ice.ucdavis.edu/sustsource/schemas/sustsourceindiv.rdf#AgriculturalProductivity"/>
    <skos:related rdf:resource="http://asi.ice.ucdavis.edu/sustsource/schemas/sustsource.owl#FoodProduction"/>
    <skos:related rdf:resource="http://asi.ice.ucdavis.edu/sustsource/schemas/sustsourceindiv.rdf#WaterUseEfficiency"/>
    <skos:related rdf:resource="http://asi.ice.ucdavis.edu/sustsource/schemas/sustsource.owl#Water"/>
    <dc:title>Management Practices/Services - Irrigation type</dc:title>
    <dc:references rdf:resource="http://asi.ice.ucdavis.edu/sustsource/schemas/sustsourceindiv.rdf#LADA2011b"/>
    <rdfs:label>Management Practices/Services - Irrigation type</rdfs:label>
    <skos:related rdf:resource="http://asi.ice.ucdavis.edu/sustsource/schemas/sustsource.owl#LandAndSoil"/>
    <skos:related rdf:resource="http://asi.ice.ucdavis.edu/sustsource/schemas/sustsourceindiv.rdf#CroppingSystems"/>
    <skos:related rdf:resource="http://asi.ice.ucdavis.edu/sustsource/schemas/sustsourceindiv.rdf#LandProductivity"/>
    <skos:related rdf:resource="http://asi.ice.ucdavis.edu/sustsource/schemas/sustsourceindiv.rdf#WaterProductivity"/>
    <skos:related rdf:resource="http://asi.ice.ucdavis.edu/sustsource/schemas/sustsource.owl#Productivity"/>
    <skos:related rdf:resource="http://asi.ice.ucdavis.edu/sustsource/schemas/sustsource.owl#Technology"/>
  </asi:Indicator>
  <dc:BibliographicResource rdf:about="http://asi.ice.ucdavis.edu/sustsource/schemas/sustsourceindiv.rdf#Asheesh2007">
    <asi:citationKey>Asheesh2007</asi:citationKey>
    <rdfs:label>Allocating the Gaps of Shared Water Resources (The Scarcity Index): Case Study on Palestine-Israel</rdfs:label>
    <dc:date>2007</dc:date>
    <dc:creator>Asheesh</dc:creator>
    <dc:title>Allocating the Gaps of Shared Water Resources (The Scarcity Index): Case Study on Palestine-Israel</dc:title>
  </dc:BibliographicResource>
  <asi:Indicator rdf:about="http://asi.ice.ucdavis.edu/sustsource/schemas/sustsourceindiv.rdf#ind1419">
    <skos:related rdf:resource="http://asi.ice.ucdavis.edu/sustsource/schemas/sustsource.owl#Finance"/>
    <skos:related rdf:resource="http://asi.ice.ucdavis.edu/sustsource/schemas/sustsourceindiv.rdf#AccessToTechnology"/>
    <dc:references rdf:resource="http://asi.ice.ucdavis.edu/sustsource/schemas/sustsourceindiv.rdf#WorldBank2012"/>
    <skos:related rdf:resource="http://asi.ice.ucdavis.edu/sustsource/schemas/sustsource.owl#Technology"/>
    <rdfs:label>Investment in telecoms with private participation</rdfs:label>
    <dc:title>Investment in telecoms with private participation (current US$)</dc:title>
    <skos:related rdf:resource="http://asi.ice.ucdavis.edu/sustsource/schemas/sustsourceindiv.rdf#Investment"/>
    <skos:related rdf:resource="http://asi.ice.ucdavis.edu/sustsource/schemas/sustsourceindiv.rdf#TechnologyInnovation"/>
  </asi:Indicator>
  <asi:Indicator rdf:about="http://asi.ice.ucdavis.edu/sustsource/schemas/sustsourceindiv.rdf#ind440">
    <skos:related rdf:resource="http://asi.ice.ucdavis.edu/sustsource/schemas/sustsourceindiv.rdf#ChildMortality"/>
    <skos:related rdf:resource="http://asi.ice.ucdavis.edu/sustsource/schemas/sustsourceindiv.rdf#OccupationalSafety"/>
    <skos:related rdf:resource="http://asi.ice.ucdavis.edu/sustsource/schemas/sustsourceindiv.rdf#PublicHealthInitiatives"/>
    <skos:related rdf:resource="http://asi.ice.ucdavis.edu/sustsource/schemas/sustsource.owl#HumanMortality"/>
    <skos:related rdf:resource="http://asi.ice.ucdavis.edu/sustsource/schemas/sustsourceindiv.rdf#PrenatalCare"/>
    <skos:related rdf:resource="http://asi.ice.ucdavis.edu/sustsource/schemas/sustsourceindiv.rdf#CapacityForParticipation"/>
    <skos:related rdf:resource="http://asi.ice.ucdavis.edu/sustsource/schemas/sustsourceindiv.rdf#HazardousWastesmanagement"/>
    <skos:related rdf:resource="http://asi.ice.ucdavis.edu/sustsource/schemas/sustsourceindiv.rdf#Harrassment"/>
    <skos:related rdf:resource="http://asi.ice.ucdavis.edu/sustsource/schemas/sustsource.owl#PublicHealth"/>
    <skos:related rdf:resource="http://asi.ice.ucdavis.edu/sustsource/schemas/sustsourceindiv.rdf#AccidentBenefits"/>
    <dc:references rdf:resource="http://asi.ice.ucdavis.edu/sustsource/schemas/sustsourceindiv.rdf#GRI2011"/>
    <skos:related rdf:resource="http://asi.ice.ucdavis.edu/sustsource/schemas/sustsource.owl#Labor"/>
    <skos:related>
      <asi:ComponentIssue rdf:about="http://asi.ice.ucdavis.edu/sustsource/schemas/sustsourceindiv.rdf#WomensPoliticalParticipation">
        <skos:related rdf:resource="http://asi.ice.ucdavis.edu/sustsource/schemas/sustsource.owl#Governance"/>
        <skos:related rdf:resource="http://asi.ice.ucdavis.edu/sustsource/schemas/sustsource.owl#HumanRights"/>
        <dc:title>Women's Political Participation</dc:title>
        <skos:related rdf:resource="http://asi.ice.ucdavis.edu/sustsource/schemas/sustsource.owl#Participation"/>
        <rdfs:label>Women's Political Participation</rdfs:label>
        <skos:related rdf:resource="http://asi.ice.ucdavis.edu/sustsource/schemas/sustsource.owl#SocioculturalSystems"/>
        <skos:related rdf:resource="http://asi.ice.ucdavis.edu/sustsource/schemas/sustsource.owl#SocialStructure"/>
        <skos:related rdf:resource="http://asi.ice.ucdavis.edu/sustsource/schemas/sustsource.owl#WomensParticipation"/>
        <skos:related rdf:resource="http://asi.ice.ucdavis.edu/sustsource/schemas/sustsource.owl#Institutions"/>
      </asi:ComponentIssue>
    </skos:related>
    <skos:related rdf:resource="http://asi.ice.ucdavis.edu/sustsource/schemas/sustsource.owl#ReproductiveHealth"/>
    <skos:related rdf:resource="http://asi.ice.ucdavis.edu/sustsource/schemas/sustsourceindiv.rdf#LawsAndRegulations"/>
    <skos:related rdf:resource="http://asi.ice.ucdavis.edu/sustsource/schemas/sustsourceindiv.rdf#OccupationalMortality"/>
    <skos:related rdf:resource="http://asi.ice.ucdavis.edu/sustsource/schemas/sustsource.owl#WomensParticipation"/>
    <skos:related rdf:resource="http://asi.ice.ucdavis.edu/sustsource/schemas/sustsourceindiv.rdf#DiseaseIncidenceCommunicable"/>
    <skos:related rdf:resource="http://asi.ice.ucdavis.edu/sustsource/schemas/sustsourceindiv.rdf#EnforcementOfLawsAndRegulations"/>
    <skos:related rdf:resource="http://asi.ice.ucdavis.edu/sustsource/schemas/sustsourceindiv.rdf#DiseaseIncidenceNoncommunicable"/>
    <skos:related rdf:resource="http://asi.ice.ucdavis.edu/sustsource/schemas/sustsourceindiv.rdf#CommunityParticipation"/>
    <skos:related rdf:resource="http://asi.ice.ucdavis.edu/sustsource/schemas/sustsourceindiv.rdf#MaternalHealthServices"/>
    <skos:related rdf:resource="http://asi.ice.ucdavis.edu/sustsource/schemas/sustsourceindiv.rdf#PostnatalCare"/>
    <skos:related rdf:resource="http://asi.ice.ucdavis.edu/sustsource/schemas/sustsource.owl#Diseases"/>
    <skos:related rdf:resource="http://asi.ice.ucdavis.edu/sustsource/schemas/sustsourceindiv.rdf#AccessToHealthcare"/>
    <skos:related rdf:resource="http://asi.ice.ucdavis.edu/sustsource/schemas/sustsourceindiv.rdf#OccupationalDiseases"/>
    <skos:related>
      <asi:ComponentIssue rdf:about="http://asi.ice.ucdavis.edu/sustsource/schemas/sustsourceindiv.rdf#ViolencerelatedMortality">
        <skos:related rdf:resource="http://asi.ice.ucdavis.edu/sustsource/schemas/sustsource.owl#PublicHealth"/>
        <skos:related rdf:resource="http://asi.ice.ucdavis.edu/sustsource/schemas/sustsource.owl#SocialStructure"/>
        <rdfs:label>Violence-Related Mortality</rdfs:label>
        <dc:title>Violence-Related Mortality</dc:title>
        <skos:related rdf:resource="http://asi.ice.ucdavis.edu/sustsource/schemas/sustsource.owl#HumanMortality"/>
      </asi:ComponentIssue>
    </skos:related>
    <skos:related rdf:resource="http://asi.ice.ucdavis.edu/sustsource/schemas/sustsourceindiv.rdf#Discrimination"/>
    <skos:related rdf:resource="http://asi.ice.ucdavis.edu/sustsource/schemas/sustsource.owl#Safety"/>
    <skos:related rdf:resource="http://asi.ice.ucdavis.edu/sustsource/schemas/sustsourceindiv.rdf#HumanExposure"/>
    <skos:related rdf:resource="http://asi.ice.ucdavis.edu/sustsource/schemas/sustsourceindiv.rdf#SafetyEducation"/>
    <skos:related>
      <asi:ComponentIssue rdf:about="http://asi.ice.ucdavis.edu/sustsource/schemas/sustsourceindiv.rdf#Equality">
        <skos:related rdf:resource="http://asi.ice.ucdavis.edu/sustsource/schemas/sustsource.owl#HumanRights"/>
        <skos:related rdf:resource="http://asi.ice.ucdavis.edu/sustsource/schemas/sustsource.owl#Participation"/>
        <skos:related rdf:resource="http://asi.ice.ucdavis.edu/sustsource/schemas/sustsource.owl#WomensParticipation"/>
        <skos:related rdf:resource="http://asi.ice.ucdavis.edu/sustsource/schemas/sustsource.owl#SocialStructure"/>
        <skos:related rdf:resource="http://asi.ice.ucdavis.edu/sustsource/schemas/sustsource.owl#Institutions"/>
        <dc:title>Equality</dc:title>
        <skos:related rdf:resource="http://asi.ice.ucdavis.edu/sustsource/schemas/sustsource.owl#Poverty"/>
        <skos:related rdf:resource="http://asi.ice.ucdavis.edu/sustsource/schemas/sustsource.owl#WomenAndWages"/>
        <skos:related rdf:resource="http://asi.ice.ucdavis.edu/sustsource/schemas/sustsource.owl#Income"/>
        <skos:related rdf:resource="http://asi.ice.ucdavis.edu/sustsource/schemas/sustsource.owl#Governance"/>
        <rdfs:label>Equality</rdfs:label>
      </asi:ComponentIssue>
    </skos:related>
    <skos:related rdf:resource="http://asi.ice.ucdavis.edu/sustsource/schemas/sustsourceindiv.rdf#EmployeeRights"/>
    <skos:related rdf:resource="http://asi.ice.ucdavis.edu/sustsource/schemas/sustsourceindiv.rdf#GenderEquality"/>
    <skos:related>
      <asi:ComponentIssue rdf:about="http://asi.ice.ucdavis.edu/sustsource/schemas/sustsourceindiv.rdf#ViolenceAgainstWomenPolicy">
        <skos:related rdf:resource="http://asi.ice.ucdavis.edu/sustsource/schemas/sustsource.owl#Participation"/>
        <skos:related rdf:resource="http://asi.ice.ucdavis.edu/sustsource/schemas/sustsource.owl#Governance"/>
        <skos:related rdf:resource="http://asi.ice.ucdavis.edu/sustsource/schemas/sustsource.owl#ReproductiveHealth"/>
        <skos:related rdf:resource="http://asi.ice.ucdavis.edu/sustsource/schemas/sustsource.owl#PublicHealth"/>
        <skos:related rdf:resource="http://asi.ice.ucdavis.edu/sustsource/schemas/sustsource.owl#WomensParticipation"/>
        <skos:related rdf:resource="http://asi.ice.ucdavis.edu/sustsource/schemas/sustsource.owl#HumanRights"/>
        <skos:related rdf:resource="http://asi.ice.ucdavis.edu/sustsource/schemas/sustsource.owl#Institutions"/>
        <skos:related rdf:resource="http://asi.ice.ucdavis.edu/sustsource/schemas/sustsource.owl#SocioculturalSystems"/>
        <rdfs:label>Violence Against Women Policy</rdfs:label>
        <skos:related rdf:resource="http://asi.ice.ucdavis.edu/sustsource/schemas/sustsource.owl#SocialStructure"/>
        <dc:title>Violence Against Women Policy</dc:title>
        <skos:related rdf:resource="http://asi.ice.ucdavis.edu/sustsource/schemas/sustsource.owl#HumanMortality"/>
      </asi:ComponentIssue>
    </skos:related>
    <rdfs:label>Workers in formal management–worker health and safety committees</rdfs:label>
    <dc:title>Percentage of total workforce represented in formal joint management–worker health and safety committees that help monitor and advise on occupational health and safety programs</dc:title>
    <skos:related rdf:resource="http://asi.ice.ucdavis.edu/sustsource/schemas/sustsourceindiv.rdf#CivilRights"/>
    <skos:related rdf:resource="http://asi.ice.ucdavis.edu/sustsource/schemas/sustsourceindiv.rdf#FinancialRisk"/>
    <skos:related rdf:resource="http://asi.ice.ucdavis.edu/sustsource/schemas/sustsourceindiv.rdf#OccupationalAccidents"/>
    <skos:related rdf:resource="http://asi.ice.ucdavis.edu/sustsource/schemas/sustsourceindiv.rdf#OccupationalHealth"/>
    <skos:related rdf:resource="http://asi.ice.ucdavis.edu/sustsource/schemas/sustsourceindiv.rdf#DiseaserelatedMortality"/>
    <skos:related rdf:resource="http://asi.ice.ucdavis.edu/sustsource/schemas/sustsourceindiv.rdf#DiscriminationInEmployment"/>
    <skos:related>
      <asi:ComponentIssue rdf:about="http://asi.ice.ucdavis.edu/sustsource/schemas/sustsourceindiv.rdf#Rightslegal">
        <skos:related rdf:resource="http://asi.ice.ucdavis.edu/sustsource/schemas/sustsource.owl#SocialStructure"/>
        <skos:related rdf:resource="http://asi.ice.ucdavis.edu/sustsource/schemas/sustsource.owl#Governance"/>
        <rdfs:label>Rights (Legal)</rdfs:label>
        <skos:related rdf:resource="http://asi.ice.ucdavis.edu/sustsource/schemas/sustsource.owl#WomensParticipation"/>
        <skos:related rdf:resource="http://asi.ice.ucdavis.edu/sustsource/schemas/sustsource.owl#HumanRights"/>
        <skos:related rdf:resource="http://asi.ice.ucdavis.edu/sustsource/schemas/sustsource.owl#Participation"/>
        <skos:related rdf:resource="http://asi.ice.ucdavis.edu/sustsource/schemas/sustsource.owl#Institutions"/>
        <dc:title>Rights (Legal)</dc:title>
        <skos:related rdf:resource="http://asi.ice.ucdavis.edu/sustsource/schemas/sustsource.owl#SocioculturalSystems"/>
      </asi:ComponentIssue>
    </skos:related>
    <skos:related>
      <asi:ComponentIssue rdf:about="http://asi.ice.ucdavis.edu/sustsource/schemas/sustsourceindiv.rdf#WorkSatisfaction">
        <dc:title>Work Satisfaction</dc:title>
        <skos:related rdf:resource="http://asi.ice.ucdavis.edu/sustsource/schemas/sustsource.owl#SocioculturalSystems"/>
        <rdfs:label>Work Satisfaction</rdfs:label>
        <skos:related rdf:resource="http://asi.ice.ucdavis.edu/sustsource/schemas/sustsource.owl#Labor"/>
      </asi:ComponentIssue>
    </skos:related>
    <skos:related rdf:resource="http://asi.ice.ucdavis.edu/sustsource/schemas/sustsourceindiv.rdf#Pesticides"/>
    <skos:related rdf:resource="http://asi.ice.ucdavis.edu/sustsource/schemas/sustsourceindiv.rdf#InvestmentInHealth"/>
    <skos:related rdf:resource="http://asi.ice.ucdavis.edu/sustsource/schemas/sustsourceindiv.rdf#HealthCareInfrastructure"/>
    <skos:related rdf:resource="http://asi.ice.ucdavis.edu/sustsource/schemas/sustsourceindiv.rdf#ChildLabor"/>
    <skos:related rdf:resource="http://asi.ice.ucdavis.edu/sustsource/schemas/sustsourceindiv.rdf#WomensEconomicParticipation"/>
    <skos:related rdf:resource="http://asi.ice.ucdavis.edu/sustsource/schemas/sustsourceindiv.rdf#MaternalMortality"/>
    <skos:related rdf:resource="http://asi.ice.ucdavis.edu/sustsource/schemas/sustsourceindiv.rdf#GenderPolicy"/>
    <skos:related rdf:resource="http://asi.ice.ucdavis.edu/sustsource/schemas/sustsourceindiv.rdf#SocialParticipation"/>
    <skos:related rdf:resource="http://asi.ice.ucdavis.edu/sustsource/schemas/sustsourceindiv.rdf#LaborPolicy"/>
    <skos:related rdf:resource="http://asi.ice.ucdavis.edu/sustsource/schemas/sustsourceindiv.rdf#WorkingConditions"/>
    <skos:related rdf:resource="http://asi.ice.ucdavis.edu/sustsource/schemas/sustsourceindiv.rdf#RepresentationAndAccountability"/>
    <skos:related rdf:resource="http://asi.ice.ucdavis.edu/sustsource/schemas/sustsourceindiv.rdf#OccupationalSegregation"/>
    <skos:related rdf:resource="http://asi.ice.ucdavis.edu/sustsource/schemas/sustsourceindiv.rdf#PoliticalParticipation"/>
  </asi:Indicator>
  <asi:Indicator rdf:about="http://asi.ice.ucdavis.edu/sustsource/schemas/sustsourceindiv.rdf#ind23">
    <dc:title>Child death rate from respiratory diseases</dc:title>
    <skos:related rdf:resource="http://asi.ice.ucdavis.edu/sustsource/schemas/sustsource.owl#PublicHealth"/>
    <rdfs:label>Child death rate from respiratory diseases</rdfs:label>
    <dc:references rdf:resource="http://asi.ice.ucdavis.edu/sustsource/schemas/sustsourceindiv.rdf#SEDAC2005"/>
    <skos:related rdf:resource="http://asi.ice.ucdavis.edu/sustsource/schemas/sustsourceindiv.rdf#AirPollution"/>
    <skos:related rdf:resource="http://asi.ice.ucdavis.edu/sustsource/schemas/sustsourceindiv.rdf#ChildMortality"/>
    <skos:related rdf:resource="http://asi.ice.ucdavis.edu/sustsource/schemas/sustsourceindiv.rdf#PublicHealthInitiatives"/>
    <skos:related rdf:resource="http://asi.ice.ucdavis.edu/sustsource/schemas/sustsource.owl#HumanMortality"/>
  </asi:Indicator>
  <asi:Indicator rdf:about="http://asi.ice.ucdavis.edu/sustsource/schemas/sustsourceindiv.rdf#ind1498">
    <skos:related rdf:resource="http://asi.ice.ucdavis.edu/sustsource/schemas/sustsourceindiv.rdf#FormalEducationPrimary"/>
    <skos:related rdf:resource="http://asi.ice.ucdavis.edu/sustsource/schemas/sustsourceindiv.rdf#EducationAccess"/>
    <skos:related rdf:resource="http://asi.ice.ucdavis.edu/sustsource/schemas/sustsourceindiv.rdf#YouthLiteracy"/>
    <skos:related>
      <asi:ComponentIssue rdf:about="http://asi.ice.ucdavis.edu/sustsource/schemas/sustsourceindiv.rdf#GenderLiteracy">
        <skos:related rdf:resource="http://asi.ice.ucdavis.edu/sustsource/schemas/sustsource.owl#EducationalResources"/>
        <skos:related rdf:resource="http://asi.ice.ucdavis.edu/sustsource/schemas/sustsource.owl#Literacy"/>
        <skos:related rdf:resource="http://asi.ice.ucdavis.edu/sustsource/schemas/sustsource.owl#Productivity"/>
        <skos:related rdf:resource="http://asi.ice.ucdavis.edu/sustsource/schemas/sustsource.owl#Participation"/>
        <dc:title>Gender Literacy</dc:title>
        <skos:related rdf:resource="http://asi.ice.ucdavis.edu/sustsource/schemas/sustsource.owl#SocioculturalSystems"/>
        <rdfs:label>Gender Literacy</rdfs:label>
        <skos:related rdf:resource="http://asi.ice.ucdavis.edu/sustsource/schemas/sustsource.owl#WomensParticipation"/>
      </asi:ComponentIssue>
    </skos:related>
    <dc:title>Ratio of female to male primary enrollment (%)</dc:title>
    <skos:related>
      <asi:ComponentIssue rdf:about="http://asi.ice.ucdavis.edu/sustsource/schemas/sustsourceindiv.rdf#EducationEquity">
        <skos:related rdf:resource="http://asi.ice.ucdavis.edu/sustsource/schemas/sustsource.owl#EducationalResources"/>
        <dc:title>Education Equity</dc:title>
        <skos:related rdf:resource="http://asi.ice.ucdavis.edu/sustsource/schemas/sustsource.owl#Participation"/>
        <skos:related rdf:resource="http://asi.ice.ucdavis.edu/sustsource/schemas/sustsource.owl#HumanRights"/>
        <skos:related rdf:resource="http://asi.ice.ucdavis.edu/sustsource/schemas/sustsource.owl#SocialStructure"/>
        <skos:related rdf:resource="http://asi.ice.ucdavis.edu/sustsource/schemas/sustsource.owl#WomensParticipation"/>
        <rdfs:label>Education Equity</rdfs:label>
      </asi:ComponentIssue>
    </skos:related>
    <skos:related rdf:resource="http://asi.ice.ucdavis.edu/sustsource/schemas/sustsource.owl#EducationalResources"/>
    <rdfs:label>Ratio of female to male primary enrollment (%)</rdfs:label>
    <dc:references rdf:resource="http://asi.ice.ucdavis.edu/sustsource/schemas/sustsourceindiv.rdf#WorldBank2012"/>
  </asi:Indicator>
  <asi:Indicator rdf:about="http://asi.ice.ucdavis.edu/sustsource/schemas/sustsourceindiv.rdf#ind2146">
    <skos:related rdf:resource="http://asi.ice.ucdavis.edu/sustsource/schemas/sustsource.owl#FoodProduction"/>
    <dc:title>Assessment of housing conditions, body condition and behaviour of animals (e.g. based on Welfare Quality protocols)</dc:title>
    <dc:references rdf:resource="http://asi.ice.ucdavis.edu/sustsource/schemas/sustsourceindiv.rdf#SAFA2012"/>
    <rdfs:label>Housing conditions, body condition, behaviour of animals</rdfs:label>
  </asi:Indicator>
  <asi:Indicator rdf:about="http://asi.ice.ucdavis.edu/sustsource/schemas/sustsourceindiv.rdf#ind269">
    <skos:related rdf:resource="http://asi.ice.ucdavis.edu/sustsource/schemas/sustsourceindiv.rdf#LandCover"/>
    <skos:related rdf:resource="http://asi.ice.ucdavis.edu/sustsource/schemas/sustsource.owl#Deforestation"/>
    <dc:title>Regeneration/afforestation area</dc:title>
    <skos:related rdf:resource="http://asi.ice.ucdavis.edu/sustsource/schemas/sustsourceindiv.rdf#ForestCanopyCover"/>
    <skos:related rdf:resource="http://asi.ice.ucdavis.edu/sustsource/schemas/sustsource.owl#LandAndSoil"/>
    <skos:related rdf:resource="http://asi.ice.ucdavis.edu/sustsource/schemas/sustsourceindiv.rdf#LandUse"/>
    <dc:references rdf:resource="http://asi.ice.ucdavis.edu/sustsource/schemas/sustsourceindiv.rdf#Woerden2008"/>
    <skos:related rdf:resource="http://asi.ice.ucdavis.edu/sustsource/schemas/sustsourceindiv.rdf#Forests"/>
    <rdfs:label>Regeneration/afforestation area</rdfs:label>
  </asi:Indicator>
  <asi:Indicator rdf:about="http://asi.ice.ucdavis.edu/sustsource/schemas/sustsourceindiv.rdf#ind2070">
    <skos:related rdf:resource="http://asi.ice.ucdavis.edu/sustsource/schemas/sustsourceindiv.rdf#Agrobiodiversity"/>
    <dc:title>Percentage of utilised area where a single plant species is grown, without rotation or percentage of the livestock by breed</dc:title>
    <skos:related rdf:resource="http://asi.ice.ucdavis.edu/sustsource/schemas/sustsource.owl#AgriculturalSector"/>
    <rdfs:label>Utilised area where one plant species grows, without rotation</rdfs:label>
    <dc:references rdf:resource="http://asi.ice.ucdavis.edu/sustsource/schemas/sustsourceindiv.rdf#SAFA2012"/>
  </asi:Indicator>
  <asi:Indicator rdf:about="http://asi.ice.ucdavis.edu/sustsource/schemas/sustsourceindiv.rdf#ind2327">
    <dc:title>Child employment in services, male (% of male economically active children ages 7-14)</dc:title>
    <dc:references rdf:resource="http://asi.ice.ucdavis.edu/sustsource/schemas/sustsourceindiv.rdf#WorldBank2012"/>
    <rdfs:label>Child employment in services, male</rdfs:label>
    <skos:related rdf:resource="http://asi.ice.ucdavis.edu/sustsource/schemas/sustsource.owl#HumanRights"/>
  </asi:Indicator>
  <asi:Indicator rdf:about="http://asi.ice.ucdavis.edu/sustsource/schemas/sustsourceindiv.rdf#ind18">
    <skos:related rdf:resource="http://asi.ice.ucdavis.edu/sustsource/schemas/sustsourceindiv.rdf#Forests"/>
    <skos:related rdf:resource="http://asi.ice.ucdavis.edu/sustsource/schemas/sustsourceindiv.rdf#EcosystemHealth"/>
    <skos:related rdf:resource="http://asi.ice.ucdavis.edu/sustsource/schemas/sustsource.owl#CommonPoolResources"/>
    <skos:related rdf:resource="http://asi.ice.ucdavis.edu/sustsource/schemas/sustsourceindiv.rdf#RemedialActionpollution"/>
    <skos:related rdf:resource="http://asi.ice.ucdavis.edu/sustsource/schemas/sustsource.owl#PublicHealth"/>
    <skos:related rdf:resource="http://asi.ice.ucdavis.edu/sustsource/schemas/sustsourceindiv.rdf#GreenhouseGasMitigation"/>
    <skos:related rdf:resource="http://asi.ice.ucdavis.edu/sustsource/schemas/sustsource.owl#Technology"/>
    <skos:related rdf:resource="http://asi.ice.ucdavis.edu/sustsource/schemas/sustsourceindiv.rdf#AirQuality"/>
    <skos:related rdf:resource="http://asi.ice.ucdavis.edu/sustsource/schemas/sustsourceindiv.rdf#SeaPollution"/>
    <skos:related rdf:resource="http://asi.ice.ucdavis.edu/sustsource/schemas/sustsource.owl#Water"/>
    <skos:related rdf:resource="http://asi.ice.ucdavis.edu/sustsource/schemas/sustsource.owl#HumanMortality"/>
    <rdfs:label>Anthropogenic VOC emissions per populated land area</rdfs:label>
    <skos:related rdf:resource="http://asi.ice.ucdavis.edu/sustsource/schemas/sustsourceindiv.rdf#HazardousWastesmanagement"/>
    <skos:related rdf:resource="http://asi.ice.ucdavis.edu/sustsource/schemas/sustsourceindiv.rdf#LivestockFeed"/>
    <skos:related rdf:resource="http://asi.ice.ucdavis.edu/sustsource/schemas/sustsourceindiv.rdf#OccupationalMortality"/>
    <skos:related rdf:resource="http://asi.ice.ucdavis.edu/sustsource/schemas/sustsourceindiv.rdf#EnergyProduction"/>
    <skos:related rdf:resource="http://asi.ice.ucdavis.edu/sustsource/schemas/sustsource.owl#Energy"/>
    <skos:related rdf:resource="http://asi.ice.ucdavis.edu/sustsource/schemas/sustsourceindiv.rdf#DiseaseIncidenceNoncommunicable"/>
    <skos:related rdf:resource="http://asi.ice.ucdavis.edu/sustsource/schemas/sustsourceindiv.rdf#PollutionPrevention"/>
    <skos:related rdf:resource="http://asi.ice.ucdavis.edu/sustsource/schemas/sustsourceindiv.rdf#WaterQuality"/>
    <skos:related rdf:resource="http://asi.ice.ucdavis.edu/sustsource/schemas/sustsourceindiv.rdf#GroundwaterContamination"/>
    <skos:related rdf:resource="http://asi.ice.ucdavis.edu/sustsource/schemas/sustsourceindiv.rdf#HumanExposure"/>
    <skos:related rdf:resource="http://asi.ice.ucdavis.edu/sustsource/schemas/sustsourceindiv.rdf#Fisheries"/>
    <skos:related rdf:resource="http://asi.ice.ucdavis.edu/sustsource/schemas/sustsourceindiv.rdf#LivestockManagement"/>
    <dc:references rdf:resource="http://asi.ice.ucdavis.edu/sustsource/schemas/sustsourceindiv.rdf#SEDAC2005"/>
    <skos:related rdf:resource="http://asi.ice.ucdavis.edu/sustsource/schemas/sustsource.owl#AirAndClimate"/>
    <skos:related rdf:resource="http://asi.ice.ucdavis.edu/sustsource/schemas/sustsourceindiv.rdf#ForestEcology"/>
    <skos:related rdf:resource="http://asi.ice.ucdavis.edu/sustsource/schemas/sustsourceindiv.rdf#AgriculturalProductivity"/>
    <skos:related rdf:resource="http://asi.ice.ucdavis.edu/sustsource/schemas/sustsourceindiv.rdf#OccupationalDiseases"/>
    <skos:related rdf:resource="http://asi.ice.ucdavis.edu/sustsource/schemas/sustsourceindiv.rdf#OccupationalHealth"/>
    <skos:related rdf:resource="http://asi.ice.ucdavis.edu/sustsource/schemas/sustsourceindiv.rdf#Grasslands"/>
    <skos:related rdf:resource="http://asi.ice.ucdavis.edu/sustsource/schemas/sustsource.owl#Diseases"/>
    <skos:related rdf:resource="http://asi.ice.ucdavis.edu/sustsource/schemas/sustsourceindiv.rdf#GreenhouseGasEmissions"/>
    <skos:related rdf:resource="http://asi.ice.ucdavis.edu/sustsource/schemas/sustsourceindiv.rdf#CropYield"/>
    <skos:related rdf:resource="http://asi.ice.ucdavis.edu/sustsource/schemas/sustsourceindiv.rdf#EcosystemManagement"/>
    <dc:title>Anthropogenic VOC emissions per populated land area</dc:title>
    <skos:related rdf:resource="http://asi.ice.ucdavis.edu/sustsource/schemas/sustsource.owl#LandAndSoil"/>
    <dc:references>
      <dc:BibliographicResource rdf:about="http://asi.ice.ucdavis.edu/sustsource/schemas/sustsourceindiv.rdf#Yale2010">
        <asi:citationKey>Yale2010</asi:citationKey>
        <dc:date>2010</dc:date>
        <dc:title>Environmental Performance Index</dc:title>
        <dc:creator>Yale Center for Environmental Law &amp; Policy, Yale University</dc:creator>
        <rdfs:label>Environmental Performance Index</rdfs:label>
      </dc:BibliographicResource>
    </dc:references>
    <skos:related rdf:resource="http://asi.ice.ucdavis.edu/sustsource/schemas/sustsourceindiv.rdf#Habitats"/>
    <skos:related rdf:resource="http://asi.ice.ucdavis.edu/sustsource/schemas/sustsourceindiv.rdf#OccupationalSafety"/>
    <skos:related rdf:resource="http://asi.ice.ucdavis.edu/sustsource/schemas/sustsourceindiv.rdf#RenewableEnergy"/>
    <skos:related rdf:resource="http://asi.ice.ucdavis.edu/sustsource/schemas/sustsourceindiv.rdf#NonrenewableEnergy"/>
    <skos:related rdf:resource="http://asi.ice.ucdavis.edu/sustsource/schemas/sustsourceindiv.rdf#ClimateChange"/>
    <skos:related rdf:resource="http://asi.ice.ucdavis.edu/sustsource/schemas/sustsourceindiv.rdf#SoilChemistry"/>
    <skos:related rdf:resource="http://asi.ice.ucdavis.edu/sustsource/schemas/sustsourceindiv.rdf#DiseaserelatedMortality"/>
    <skos:related rdf:resource="http://asi.ice.ucdavis.edu/sustsource/schemas/sustsourceindiv.rdf#CarbonSequestration"/>
    <skos:related rdf:resource="http://asi.ice.ucdavis.edu/sustsource/schemas/sustsource.owl#AgriculturalSector"/>
    <skos:related rdf:resource="http://asi.ice.ucdavis.edu/sustsource/schemas/sustsourceindiv.rdf#SoilPollution"/>
    <skos:related rdf:resource="http://asi.ice.ucdavis.edu/sustsource/schemas/sustsource.owl#EcosystemServices"/>
    <skos:related rdf:resource="http://asi.ice.ucdavis.edu/sustsource/schemas/sustsourceindiv.rdf#Pesticides"/>
    <skos:related rdf:resource="http://asi.ice.ucdavis.edu/sustsource/schemas/sustsource.owl#WastesAndPollution"/>
    <skos:related rdf:resource="http://asi.ice.ucdavis.edu/sustsource/schemas/sustsourceindiv.rdf#StapleFoodProduction"/>
    <skos:related rdf:resource="http://asi.ice.ucdavis.edu/sustsource/schemas/sustsourceindiv.rdf#Urbanization"/>
    <skos:related rdf:resource="http://asi.ice.ucdavis.edu/sustsource/schemas/sustsource.owl#Safety"/>
    <skos:related rdf:resource="http://asi.ice.ucdavis.edu/sustsource/schemas/sustsourceindiv.rdf#Contamination"/>
    <skos:related rdf:resource="http://asi.ice.ucdavis.edu/sustsource/schemas/sustsourceindiv.rdf#PublicHealthInitiatives"/>
    <skos:related rdf:resource="http://asi.ice.ucdavis.edu/sustsource/schemas/sustsourceindiv.rdf#WastepollutionPolicy"/>
    <skos:related rdf:resource="http://asi.ice.ucdavis.edu/sustsource/schemas/sustsourceindiv.rdf#AirPollution"/>
    <skos:related rdf:resource="http://asi.ice.ucdavis.edu/sustsource/schemas/sustsourceindiv.rdf#Machinery"/>
  </asi:Indicator>
  <asi:Indicator rdf:about="http://asi.ice.ucdavis.edu/sustsource/schemas/sustsourceindiv.rdf#ind978">
    <skos:related rdf:resource="http://asi.ice.ucdavis.edu/sustsource/schemas/sustsource.owl#LandAndSoil"/>
    <asi:fullyCovers rdf:resource="http://asi.ice.ucdavis.edu/sustsource/schemas/sustsourceindiv.rdf#Forests"/>
    <skos:related rdf:resource="http://asi.ice.ucdavis.edu/sustsource/schemas/sustsourceindiv.rdf#Habitats"/>
    <skos:related rdf:resource="http://asi.ice.ucdavis.edu/sustsource/schemas/sustsourceindiv.rdf#UseRights"/>
    <skos:related rdf:resource="http://asi.ice.ucdavis.edu/sustsource/schemas/sustsourceindiv.rdf#Forests"/>
    <skos:related rdf:resource="http://asi.ice.ucdavis.edu/sustsource/schemas/sustsource.owl#EcosystemServices"/>
    <skos:related rdf:resource="http://asi.ice.ucdavis.edu/sustsource/schemas/sustsourceindiv.rdf#LandFragmentation"/>
    <skos:related rdf:resource="http://asi.ice.ucdavis.edu/sustsource/schemas/sustsourceindiv.rdf#ForestCanopyCover"/>
    <skos:related rdf:resource="http://asi.ice.ucdavis.edu/sustsource/schemas/sustsourceindiv.rdf#ForestEcology"/>
    <dc:references rdf:resource="http://asi.ice.ucdavis.edu/sustsource/schemas/sustsourceindiv.rdf#Montreal2009"/>
    <dc:title>Area and percent of forest</dc:title>
    <rdfs:label>Area and percent of forest by forest ecosystem type, successional stage, age class, and forest ownership or tenure</rdfs:label>
    <skos:related>
      <asi:ComponentIssue rdf:about="http://asi.ice.ucdavis.edu/sustsource/schemas/sustsourceindiv.rdf#LandTenure">
        <skos:related rdf:resource="http://asi.ice.ucdavis.edu/sustsource/schemas/sustsource.owl#SocioculturalSystems"/>
        <skos:related rdf:resource="http://asi.ice.ucdavis.edu/sustsource/schemas/sustsource.owl#WomensParticipation"/>
        <skos:related rdf:resource="http://asi.ice.ucdavis.edu/sustsource/schemas/sustsource.owl#Participation"/>
        <skos:related rdf:resource="http://asi.ice.ucdavis.edu/sustsource/schemas/sustsource.owl#PropertyRights"/>
        <skos:related rdf:resource="http://asi.ice.ucdavis.edu/sustsource/schemas/sustsource.owl#Governance"/>
        <skos:related rdf:resource="http://asi.ice.ucdavis.edu/sustsource/schemas/sustsource.owl#LandAndSoil"/>
        <dc:title>Land Tenure</dc:title>
        <skos:related rdf:resource="http://asi.ice.ucdavis.edu/sustsource/schemas/sustsource.owl#Water"/>
        <rdfs:label>Land Tenure</rdfs:label>
        <skos:related rdf:resource="http://asi.ice.ucdavis.edu/sustsource/schemas/sustsource.owl#SocialStructure"/>
        <skos:related rdf:resource="http://asi.ice.ucdavis.edu/sustsource/schemas/sustsource.owl#Institutions"/>
      </asi:ComponentIssue>
    </skos:related>
    <skos:related rdf:resource="http://asi.ice.ucdavis.edu/sustsource/schemas/sustsource.owl#CommonPoolResources"/>
    <skos:related rdf:resource="http://asi.ice.ucdavis.edu/sustsource/schemas/sustsource.owl#PropertyRights"/>
    <skos:related rdf:resource="http://asi.ice.ucdavis.edu/sustsource/schemas/sustsource.owl#Deforestation"/>
    <skos:related rdf:resource="http://asi.ice.ucdavis.edu/sustsource/schemas/sustsource.owl#Governance"/>
    <asi:fullyCovers rdf:resource="http://asi.ice.ucdavis.edu/sustsource/schemas/sustsourceindiv.rdf#ForestCanopyCover"/>
    <skos:related rdf:resource="http://asi.ice.ucdavis.edu/sustsource/schemas/sustsource.owl#Biodiversity"/>
    <skos:related rdf:resource="http://asi.ice.ucdavis.edu/sustsource/schemas/sustsourceindiv.rdf#LandUse"/>
  </asi:Indicator>
  <asi:Indicator rdf:about="http://asi.ice.ucdavis.edu/sustsource/schemas/sustsourceindiv.rdf#ind1230">
    <skos:related rdf:resource="http://asi.ice.ucdavis.edu/sustsource/schemas/sustsource.owl#PopulationStructure"/>
    <skos:related>
      <asi:ComponentIssue rdf:about="http://asi.ice.ucdavis.edu/sustsource/schemas/sustsourceindiv.rdf#SexRatio">
        <skos:related rdf:resource="http://asi.ice.ucdavis.edu/sustsource/schemas/sustsource.owl#GeographicalDistribution"/>
        <skos:related rdf:resource="http://asi.ice.ucdavis.edu/sustsource/schemas/sustsource.owl#PopulationStructure"/>
        <skos:related rdf:resource="http://asi.ice.ucdavis.edu/sustsource/schemas/sustsource.owl#WomenAndWages"/>
        <rdfs:label>Sex Ratio</rdfs:label>
        <dc:title>Sex Ratio</dc:title>
        <skos:related rdf:resource="http://asi.ice.ucdavis.edu/sustsource/schemas/sustsource.owl#SocialStructure"/>
        <skos:related rdf:resource="http://asi.ice.ucdavis.edu/sustsource/schemas/sustsource.owl#PopulationGrowth"/>
      </asi:ComponentIssue>
    </skos:related>
    <dc:references>
      <dc:BibliographicResource rdf:about="http://asi.ice.ucdavis.edu/sustsource/schemas/sustsourceindiv.rdf#UNDP2011">
        <dc:title>International Human Development Indicators</dc:title>
        <dc:creator>UNDP</dc:creator>
        <rdfs:label>International Human Development Indicators</rdfs:label>
        <asi:citationKey>UNDP2011</asi:citationKey>
        <dc:date>2011</dc:date>
      </dc:BibliographicResource>
    </dc:references>
    <skos:related rdf:resource="http://asi.ice.ucdavis.edu/sustsource/schemas/sustsource.owl#GeographicalDistribution"/>
    <rdfs:label>Population female</rdfs:label>
    <dc:title>Population female: De facto female population in a country, area or region as of 1 July.</dc:title>
  </asi:Indicator>
  <asi:Indicator rdf:about="http://asi.ice.ucdavis.edu/sustsource/schemas/sustsourceindiv.rdf#ind387">
    <rdfs:label>Incidents of child labor and abolishment measures</rdfs:label>
    <skos:related rdf:resource="http://asi.ice.ucdavis.edu/sustsource/schemas/sustsourceindiv.rdf#LaborCosts"/>
    <skos:related rdf:resource="http://asi.ice.ucdavis.edu/sustsource/schemas/sustsource.owl#HumanRights"/>
    <skos:related rdf:resource="http://asi.ice.ucdavis.edu/sustsource/schemas/sustsourceindiv.rdf#EmployeeRights"/>
    <skos:related rdf:resource="http://asi.ice.ucdavis.edu/sustsource/schemas/sustsourceindiv.rdf#LaborSupply"/>
    <skos:related rdf:resource="http://asi.ice.ucdavis.edu/sustsource/schemas/sustsourceindiv.rdf#HumanRightsMonitoring"/>
    <skos:related rdf:resource="http://asi.ice.ucdavis.edu/sustsource/schemas/sustsourceindiv.rdf#LaborPolicy"/>
    <asi:fullyCovers rdf:resource="http://asi.ice.ucdavis.edu/sustsource/schemas/sustsourceindiv.rdf#ChildLabor"/>
    <skos:related rdf:resource="http://asi.ice.ucdavis.edu/sustsource/schemas/sustsourceindiv.rdf#OccupationalSafety"/>
    <skos:related rdf:resource="http://asi.ice.ucdavis.edu/sustsource/schemas/sustsourceindiv.rdf#LaborProductivity"/>
    <skos:related rdf:resource="http://asi.ice.ucdavis.edu/sustsource/schemas/sustsource.owl#Labor"/>
    <dc:references rdf:resource="http://asi.ice.ucdavis.edu/sustsource/schemas/sustsourceindiv.rdf#GRI2011"/>
    <skos:related rdf:resource="http://asi.ice.ucdavis.edu/sustsource/schemas/sustsourceindiv.rdf#ChildLabor"/>
    <dc:title>Operations and significant suppliers identified as having significant risk for incidents of child labor, and measures taken to contribute to the effective abolition of child labor</dc:title>
    <skos:related rdf:resource="http://asi.ice.ucdavis.edu/sustsource/schemas/sustsourceindiv.rdf#ChildMortality"/>
  </asi:Indicator>
  <asi:Indicator rdf:about="http://asi.ice.ucdavis.edu/sustsource/schemas/sustsourceindiv.rdf#ind1438">
    <asi:fullyCovers>
      <asi:ComponentIssue rdf:about="http://asi.ice.ucdavis.edu/sustsource/schemas/sustsourceindiv.rdf#UrbanPopulation">
        <dc:title>Urban Population</dc:title>
        <rdfs:label>Urban Population</rdfs:label>
        <skos:related rdf:resource="http://asi.ice.ucdavis.edu/sustsource/schemas/sustsource.owl#PopulationStructure"/>
        <skos:related rdf:resource="http://asi.ice.ucdavis.edu/sustsource/schemas/sustsource.owl#SocialStructure"/>
      </asi:ComponentIssue>
    </asi:fullyCovers>
    <skos:related rdf:resource="http://asi.ice.ucdavis.edu/sustsource/schemas/sustsource.owl#GeographicalDistribution"/>
    <skos:related rdf:resource="http://asi.ice.ucdavis.edu/sustsource/schemas/sustsource.owl#PopulationStructure"/>
    <dc:references rdf:resource="http://asi.ice.ucdavis.edu/sustsource/schemas/sustsourceindiv.rdf#WorldBank2012"/>
    <dc:title>Urban population (% of total)</dc:title>
    <skos:related rdf:resource="http://asi.ice.ucdavis.edu/sustsource/schemas/sustsourceindiv.rdf#UrbanPopulation"/>
    <rdfs:label>Urban population (% of total)</rdfs:label>
  </asi:Indicator>
  <asi:Indicator rdf:about="http://asi.ice.ucdavis.edu/sustsource/schemas/sustsourceindiv.rdf#ind2190">
    <rdfs:label>Land Use - Total planted acres</rdfs:label>
    <dc:title>Land Use - Total planted acres</dc:title>
    <dc:references rdf:resource="http://asi.ice.ucdavis.edu/sustsource/schemas/sustsourceindiv.rdf#FTMReport2012"/>
    <skos:related rdf:resource="http://asi.ice.ucdavis.edu/sustsource/schemas/sustsource.owl#LandAndSoil"/>
    <skos:related rdf:resource="http://asi.ice.ucdavis.edu/sustsource/schemas/sustsourceindiv.rdf#LandProductivity"/>
    <skos:related rdf:resource="http://asi.ice.ucdavis.edu/sustsource/schemas/sustsourceindiv.rdf#LandUse"/>
  </asi:Indicator>
  <asi:Indicator rdf:about="http://asi.ice.ucdavis.edu/sustsource/schemas/sustsourceindiv.rdf#ind948">
    <skos:related rdf:resource="http://asi.ice.ucdavis.edu/sustsource/schemas/sustsourceindiv.rdf#WaterAvailability"/>
    <skos:related rdf:resource="http://asi.ice.ucdavis.edu/sustsource/schemas/sustsourceindiv.rdf#Precipitation"/>
    <skos:related rdf:resource="http://asi.ice.ucdavis.edu/sustsource/schemas/sustsourceindiv.rdf#RawMaterials"/>
    <skos:related rdf:resource="http://asi.ice.ucdavis.edu/sustsource/schemas/sustsource.owl#EcosystemServices"/>
    <skos:related rdf:resource="http://asi.ice.ucdavis.edu/sustsource/schemas/sustsource.owl#Energy"/>
    <skos:related rdf:resource="http://asi.ice.ucdavis.edu/sustsource/schemas/sustsource.owl#PhysicalInfrastructure"/>
    <skos:related rdf:resource="http://asi.ice.ucdavis.edu/sustsource/schemas/sustsource.owl#Labor"/>
    <dc:title>Yield (MJ) of given primary or secondary energy product</dc:title>
    <skos:related rdf:resource="http://asi.ice.ucdavis.edu/sustsource/schemas/sustsourceindiv.rdf#Soilsquality"/>
    <skos:related rdf:resource="http://asi.ice.ucdavis.edu/sustsource/schemas/sustsourceindiv.rdf#CroppingSystems"/>
    <skos:related rdf:resource="http://asi.ice.ucdavis.edu/sustsource/schemas/sustsourceindiv.rdf#LandProductivity"/>
    <skos:related rdf:resource="http://asi.ice.ucdavis.edu/sustsource/schemas/sustsourceindiv.rdf#EnergyEfficiency"/>
    <skos:related rdf:resource="http://asi.ice.ucdavis.edu/sustsource/schemas/sustsource.owl#Productivity"/>
    <skos:related rdf:resource="http://asi.ice.ucdavis.edu/sustsource/schemas/sustsourceindiv.rdf#InorganicFertilizers"/>
    <skos:related rdf:resource="http://asi.ice.ucdavis.edu/sustsource/schemas/sustsourceindiv.rdf#EnergyConservation"/>
    <skos:related rdf:resource="http://asi.ice.ucdavis.edu/sustsource/schemas/sustsourceindiv.rdf#BasicNeeds"/>
    <skos:related rdf:resource="http://asi.ice.ucdavis.edu/sustsource/schemas/sustsource.owl#Inputs"/>
    <skos:related rdf:resource="http://asi.ice.ucdavis.edu/sustsource/schemas/sustsourceindiv.rdf#WaterUse"/>
    <skos:related rdf:resource="http://asi.ice.ucdavis.edu/sustsource/schemas/sustsource.owl#Poverty"/>
    <skos:related>
      <asi:ComponentIssue rdf:about="http://asi.ice.ucdavis.edu/sustsource/schemas/sustsourceindiv.rdf#ForestProducts">
        <skos:related rdf:resource="http://asi.ice.ucdavis.edu/sustsource/schemas/sustsource.owl#Deforestation"/>
        <skos:related rdf:resource="http://asi.ice.ucdavis.edu/sustsource/schemas/sustsource.owl#CommonPoolResources"/>
        <skos:related rdf:resource="http://asi.ice.ucdavis.edu/sustsource/schemas/sustsource.owl#AgriculturalSector"/>
        <skos:related rdf:resource="http://asi.ice.ucdavis.edu/sustsource/schemas/sustsource.owl#EcosystemServices"/>
        <rdfs:label>Forest Products</rdfs:label>
        <dc:title>Forest Products</dc:title>
        <skos:related rdf:resource="http://asi.ice.ucdavis.edu/sustsource/schemas/sustsource.owl#SocioculturalSystems"/>
      </asi:ComponentIssue>
    </skos:related>
    <skos:related rdf:resource="http://asi.ice.ucdavis.edu/sustsource/schemas/sustsource.owl#LandAndSoil"/>
    <skos:related>
      <asi:ComponentIssue rdf:about="http://asi.ice.ucdavis.edu/sustsource/schemas/sustsourceindiv.rdf#Seed">
        <rdfs:label>Seed</rdfs:label>
        <skos:related rdf:resource="http://asi.ice.ucdavis.edu/sustsource/schemas/sustsource.owl#Inputs"/>
        <skos:related rdf:resource="http://asi.ice.ucdavis.edu/sustsource/schemas/sustsource.owl#Productivity"/>
        <dc:title>Seed</dc:title>
        <skos:related rdf:resource="http://asi.ice.ucdavis.edu/sustsource/schemas/sustsource.owl#Technology"/>
        <skos:related rdf:resource="http://asi.ice.ucdavis.edu/sustsource/schemas/sustsource.owl#Institutions"/>
        <skos:related rdf:resource="http://asi.ice.ucdavis.edu/sustsource/schemas/sustsource.owl#SocioculturalSystems"/>
        <skos:related rdf:resource="http://asi.ice.ucdavis.edu/sustsource/schemas/sustsource.owl#FoodProduction"/>
        <skos:related rdf:resource="http://asi.ice.ucdavis.edu/sustsource/schemas/sustsource.owl#CommonPoolResources"/>
      </asi:ComponentIssue>
    </skos:related>
    <rdfs:label>Yield of given primary or secondary energy product</rdfs:label>
    <skos:related rdf:resource="http://asi.ice.ucdavis.edu/sustsource/schemas/sustsourceindiv.rdf#OrganicFertilizers"/>
    <skos:related rdf:resource="http://asi.ice.ucdavis.edu/sustsource/schemas/sustsourceindiv.rdf#LaborProductivity"/>
    <skos:related rdf:resource="http://asi.ice.ucdavis.edu/sustsource/schemas/sustsource.owl#Water"/>
    <skos:related rdf:resource="http://asi.ice.ucdavis.edu/sustsource/schemas/sustsourceindiv.rdf#InputProductivity"/>
    <skos:related rdf:resource="http://asi.ice.ucdavis.edu/sustsource/schemas/sustsourceindiv.rdf#CropYield"/>
    <skos:related rdf:resource="http://asi.ice.ucdavis.edu/sustsource/schemas/sustsourceindiv.rdf#RenewableEnergy"/>
    <skos:related rdf:resource="http://asi.ice.ucdavis.edu/sustsource/schemas/sustsourceindiv.rdf#LaborSupply"/>
    <skos:related rdf:resource="http://asi.ice.ucdavis.edu/sustsource/schemas/sustsourceindiv.rdf#EnergyDemand"/>
    <skos:related rdf:resource="http://asi.ice.ucdavis.edu/sustsource/schemas/sustsourceindiv.rdf#NonrenewableEnergy"/>
    <skos:related rdf:resource="http://asi.ice.ucdavis.edu/sustsource/schemas/sustsourceindiv.rdf#Pesticides"/>
    <skos:related rdf:resource="http://asi.ice.ucdavis.edu/sustsource/schemas/sustsource.owl#AirAndClimate"/>
    <skos:related rdf:resource="http://asi.ice.ucdavis.edu/sustsource/schemas/sustsourceindiv.rdf#EnergyProduction"/>
    <skos:related rdf:resource="http://asi.ice.ucdavis.edu/sustsource/schemas/sustsource.owl#AgriculturalSector"/>
    <dc:references rdf:resource="http://asi.ice.ucdavis.edu/sustsource/schemas/sustsourceindiv.rdf#MA2005"/>
    <skos:related rdf:resource="http://asi.ice.ucdavis.edu/sustsource/schemas/sustsourceindiv.rdf#Irrigation"/>
  </asi:Indicator>
  <asi:Indicator rdf:about="http://asi.ice.ucdavis.edu/sustsource/schemas/sustsourceindiv.rdf#ind2151">
    <skos:related rdf:resource="http://asi.ice.ucdavis.edu/sustsource/schemas/sustsource.owl#Energy"/>
    <dc:references rdf:resource="http://asi.ice.ucdavis.edu/sustsource/schemas/sustsourceindiv.rdf#SAFA2012"/>
    <rdfs:label>Use of materials that cannot be substituted</rdfs:label>
    <dc:title>Percentage of total material use (raw materials, associated process materials, semi-manufactured goods) made up of materials that are rare (static range of few decades) and cannot be substituted</dc:title>
  </asi:Indicator>
  <asi:Indicator rdf:about="http://asi.ice.ucdavis.edu/sustsource/schemas/sustsourceindiv.rdf#ind495">
    <rdfs:label>Increased efforts to avoid deforestation</rdfs:label>
    <skos:related rdf:resource="http://asi.ice.ucdavis.edu/sustsource/schemas/sustsourceindiv.rdf#ForestCanopyCover"/>
    <dc:title>Increased efforts to avoid deforestation</dc:title>
    <skos:related rdf:resource="http://asi.ice.ucdavis.edu/sustsource/schemas/sustsourceindiv.rdf#LandUse"/>
    <skos:related rdf:resource="http://asi.ice.ucdavis.edu/sustsource/schemas/sustsource.owl#Deforestation"/>
    <dc:references rdf:resource="http://asi.ice.ucdavis.edu/sustsource/schemas/sustsourceindiv.rdf#IAASTD2008"/>
    <skos:related rdf:resource="http://asi.ice.ucdavis.edu/sustsource/schemas/sustsourceindiv.rdf#Forests"/>
    <skos:related rdf:resource="http://asi.ice.ucdavis.edu/sustsource/schemas/sustsourceindiv.rdf#LandCover"/>
    <skos:related rdf:resource="http://asi.ice.ucdavis.edu/sustsource/schemas/sustsource.owl#LandAndSoil"/>
  </asi:Indicator>
  <asi:Indicator rdf:about="http://asi.ice.ucdavis.edu/sustsource/schemas/sustsourceindiv.rdf#ind1739">
    <skos:related rdf:resource="http://asi.ice.ucdavis.edu/sustsource/schemas/sustsourceindiv.rdf#EnforcementOfLawsAndRegulations"/>
    <skos:related>
      <asi:ComponentIssue rdf:about="http://asi.ice.ucdavis.edu/sustsource/schemas/sustsourceindiv.rdf#AgriculturalDebt">
        <skos:related rdf:resource="http://asi.ice.ucdavis.edu/sustsource/schemas/sustsource.owl#SocioculturalSystems"/>
        <skos:related rdf:resource="http://asi.ice.ucdavis.edu/sustsource/schemas/sustsource.owl#Income"/>
        <skos:related rdf:resource="http://asi.ice.ucdavis.edu/sustsource/schemas/sustsource.owl#Finance"/>
        <skos:related rdf:resource="http://asi.ice.ucdavis.edu/sustsource/schemas/sustsource.owl#AgriculturalSector"/>
        <rdfs:label>Agricultural Debt</rdfs:label>
        <skos:related rdf:resource="http://asi.ice.ucdavis.edu/sustsource/schemas/sustsource.owl#Institutions"/>
        <dc:title>Agricultural Debt</dc:title>
        <skos:related rdf:resource="http://asi.ice.ucdavis.edu/sustsource/schemas/sustsource.owl#WomenAndWages"/>
        <skos:related rdf:resource="http://asi.ice.ucdavis.edu/sustsource/schemas/sustsource.owl#Poverty"/>
        <skos:related rdf:resource="http://asi.ice.ucdavis.edu/sustsource/schemas/sustsource.owl#SocialStructure"/>
      </asi:ComponentIssue>
    </skos:related>
    <skos:related rdf:resource="http://asi.ice.ucdavis.edu/sustsource/schemas/sustsourceindiv.rdf#LawsAndRegulations"/>
    <skos:related rdf:resource="http://asi.ice.ucdavis.edu/sustsource/schemas/sustsourceindiv.rdf#AgriculturalTariffsAndQuotas"/>
    <skos:related>
      <asi:ComponentIssue rdf:about="http://asi.ice.ucdavis.edu/sustsource/schemas/sustsourceindiv.rdf#VolatilityRiskAndStability">
        <skos:related rdf:resource="http://asi.ice.ucdavis.edu/sustsource/schemas/sustsource.owl#Finance"/>
        <dc:title>Volatility, Risk and Stability</dc:title>
        <skos:related rdf:resource="http://asi.ice.ucdavis.edu/sustsource/schemas/sustsource.owl#Markets"/>
        <skos:related rdf:resource="http://asi.ice.ucdavis.edu/sustsource/schemas/sustsource.owl#Disasters"/>
        <rdfs:label>Volatility, Risk and Stability</rdfs:label>
      </asi:ComponentIssue>
    </skos:related>
    <rdfs:label>Ease of doing business index</rdfs:label>
    <skos:related rdf:resource="http://asi.ice.ucdavis.edu/sustsource/schemas/sustsource.owl#Markets"/>
    <dc:references rdf:resource="http://asi.ice.ucdavis.edu/sustsource/schemas/sustsourceindiv.rdf#WorldBank2012"/>
    <skos:related rdf:resource="http://asi.ice.ucdavis.edu/sustsource/schemas/sustsourceindiv.rdf#Investment"/>
    <skos:related rdf:resource="http://asi.ice.ucdavis.edu/sustsource/schemas/sustsourceindiv.rdf#TariffsTaxesSubsidies"/>
    <skos:related rdf:resource="http://asi.ice.ucdavis.edu/sustsource/schemas/sustsourceindiv.rdf#MarketStandardsRegulationsAndPolicies"/>
    <skos:related>
      <asi:ComponentIssue rdf:about="http://asi.ice.ucdavis.edu/sustsource/schemas/sustsourceindiv.rdf#RightToPropertyFormal">
        <skos:related rdf:resource="http://asi.ice.ucdavis.edu/sustsource/schemas/sustsource.owl#PropertyRights"/>
        <skos:related rdf:resource="http://asi.ice.ucdavis.edu/sustsource/schemas/sustsource.owl#HumanRights"/>
        <skos:related rdf:resource="http://asi.ice.ucdavis.edu/sustsource/schemas/sustsource.owl#Participation"/>
        <skos:related rdf:resource="http://asi.ice.ucdavis.edu/sustsource/schemas/sustsource.owl#WomensParticipation"/>
        <rdfs:label>Right to Property - Formal</rdfs:label>
        <dc:title>Right to Property - Formal</dc:title>
        <skos:related rdf:resource="http://asi.ice.ucdavis.edu/sustsource/schemas/sustsource.owl#Income"/>
        <skos:related rdf:resource="http://asi.ice.ucdavis.edu/sustsource/schemas/sustsource.owl#SocioculturalSystems"/>
        <skos:related rdf:resource="http://asi.ice.ucdavis.edu/sustsource/schemas/sustsource.owl#SocialStructure"/>
        <skos:related rdf:resource="http://asi.ice.ucdavis.edu/sustsource/schemas/sustsource.owl#Institutions"/>
        <skos:related rdf:resource="http://asi.ice.ucdavis.edu/sustsource/schemas/sustsource.owl#Governance"/>
      </asi:ComponentIssue>
    </skos:related>
    <skos:related>
      <asi:ComponentIssue rdf:about="http://asi.ice.ucdavis.edu/sustsource/schemas/sustsourceindiv.rdf#PropertyTransfers">
        <skos:related rdf:resource="http://asi.ice.ucdavis.edu/sustsource/schemas/sustsource.owl#SocialStructure"/>
        <skos:related rdf:resource="http://asi.ice.ucdavis.edu/sustsource/schemas/sustsource.owl#SocioculturalSystems"/>
        <rdfs:label>Property Transfers</rdfs:label>
        <dc:title>Property Transfers</dc:title>
        <skos:related rdf:resource="http://asi.ice.ucdavis.edu/sustsource/schemas/sustsource.owl#PropertyRights"/>
        <skos:related rdf:resource="http://asi.ice.ucdavis.edu/sustsource/schemas/sustsource.owl#Governance"/>
        <skos:related rdf:resource="http://asi.ice.ucdavis.edu/sustsource/schemas/sustsource.owl#Institutions"/>
      </asi:ComponentIssue>
    </skos:related>
    <skos:related rdf:resource="http://asi.ice.ucdavis.edu/sustsource/schemas/sustsourceindiv.rdf#FinancialRisk"/>
    <skos:related rdf:resource="http://asi.ice.ucdavis.edu/sustsource/schemas/sustsource.owl#TradePolicies"/>
    <skos:related rdf:resource="http://asi.ice.ucdavis.edu/sustsource/schemas/sustsource.owl#Energy"/>
    <skos:related rdf:resource="http://asi.ice.ucdavis.edu/sustsource/schemas/sustsource.owl#Institutions"/>
    <skos:related>
      <asi:ComponentIssue rdf:about="http://asi.ice.ucdavis.edu/sustsource/schemas/sustsourceindiv.rdf#OtherTradeRestrictions">
        <skos:related rdf:resource="http://asi.ice.ucdavis.edu/sustsource/schemas/sustsource.owl#Income"/>
        <skos:related rdf:resource="http://asi.ice.ucdavis.edu/sustsource/schemas/sustsource.owl#Finance"/>
        <rdfs:label>Other Trade Restrictions</rdfs:label>
        <skos:related rdf:resource="http://asi.ice.ucdavis.edu/sustsource/schemas/sustsource.owl#WomenAndWages"/>
        <skos:related rdf:resource="http://asi.ice.ucdavis.edu/sustsource/schemas/sustsource.owl#Governance"/>
        <skos:related rdf:resource="http://asi.ice.ucdavis.edu/sustsource/schemas/sustsource.owl#FoodProduction"/>
        <skos:related rdf:resource="http://asi.ice.ucdavis.edu/sustsource/schemas/sustsource.owl#Institutions"/>
        <skos:related rdf:resource="http://asi.ice.ucdavis.edu/sustsource/schemas/sustsource.owl#Markets"/>
        <skos:related rdf:resource="http://asi.ice.ucdavis.edu/sustsource/schemas/sustsource.owl#TradePolicies"/>
        <skos:related rdf:resource="http://asi.ice.ucdavis.edu/sustsource/schemas/sustsource.owl#AgriculturalSector"/>
[truncated: 3,825,209 more chars]
